# Supplementary material for: Multi-isotopes in human hair: A tool to initiate cross-border collaboration in international cold-cases
Source: PLoS One. 2022 Oct 26;17(10):e0275902. doi: 10.1371/journal.pone.0275902 (PMC9603990; doi:10.1371/journal.pone.0275902)
Supplement: S1 Database — Database containing the compiled and newly generated sulfur isotope data in hair of residents from North America. The database is formatted for compatibility with the accompanying R scripts and assignR package suborigin() function [59]. See suborigin() documentation for column names. (CSV) [file pone.0275902.s001.csv]

ID	d34S	d34S_sd	Lat	Long	Country	Code	Lat_ed	Long_ed
US1	3.3	0.3	37.47	-105.85	USA	1	37.47	-105.85
US2	3.8	0.1	31.26	-92.5	USA	1	31.26	-92.5
US3	3.6	0.2	35.22	-101.83	USA	1	35.22	-101.83
US4	3.7	0.7	32.84	-104.4	USA	1	32.84	-104.4
US5	1.8	1	47.47	-94.88	USA	1	47.47	-94.88
US6	3.6	0.5	32.25	-101.48	USA	1	32.25	-101.48
US7	5	0.5	39.17	-86.54	USA	1	39.17	-86.54
US8	4	0.8	42.13	-89.26	USA	1	42.13	-89.26
US9	3.3	0.2	42.85	-106.3	USA	1	42.85	-106.3
US10	4.3	1.8	41.79	-87.59	USA	1	41.7956	-87.5924
US11	3.9	0.5	29.71	-96.55	USA	1	29.71	-96.55
US12	4.8	1.2	35.09	-92.44	USA	1	35.09	-92.44
US13	2.7	0.1	40.51	-107.55	USA	1	40.51	-107.55
US14	0.9	0.8	47.78	-96.61	USA	1	47.78	-96.61
US15	3.2	0.5	48.64	-112.33	USA	1	48.64	-112.33
US16	3.8	0.5	36.06	-102.35	USA	1	36.06	-102.35
US17	2.9	0.6	42.76	-105.39	USA	1	42.76	-105.39
US18	3.9	1.3	46.74	-92.17	USA	1	46.74	-92.17
US19	4.4	0.9	41.27	-110.97	USA	1	41.27	-110.97
US20	3.6	0.6	38.02	-87.57	USA	1	38.02	-87.57
US21	4.1	0.6	35.39	-94.42	USA	1	35.39	-94.42
US22	2.7	0.5	48.19	-106.64	USA	1	48.193	-106.65
US23	3.2	0.4	40.93	-98.05	USA	1	40.93	-98.05
US24	4	0.8	35.15	-107.85	USA	1	35.15	-107.85
US25	3.2	0.9	47.51	-111.32	USA	1	47.5202	-111.341
US26	3.9	0.1	30.07	-99.17	USA	1	30.07	-99.17
US27	3.8	0.2	30.19	-93.22	USA	1	30.19	-93.22
US28	3	0.2	42.83	-108.73	USA	1	42.83	-108.73
US29	4.4	1.4	39.25	-106.29	USA	1	39.25	-106.29
US30	2.8	1	40.74	-96.6	USA	1	40.74	-96.6
US31	1.5	0.7	38.13	-121.27	USA	1	38.13	-121.27
US32	3.8	0.3	28.68	-97.65	USA	1	28.68	-97.65
US33	2.6	0.4	42.76	-104.45	USA	1	42.76	-104.45
US34	4	0.2	40.19	-88.4	USA	1	40.19	-88.4
US35	4.2	1.2	42.19	-112.25	USA	1	42.19	-112.25
US36	1.7	0.6	37.65	-118.97	USA	1	37.65	-118.97
US37	4	0.8	32.49	-92.08	USA	1	32.49	-92.08
US38	4.2	0.3	37.87	-109.34	USA	1	37.87	-109.34
US39	3.6	0.6	35.74	-95.31	USA	1	35.74	-95.31
US40	3.7	0.6	31.86	-103.38	USA	1	31.86	-103.38
US41	3.4	0.4	37.02	-93.21	USA	1	37.02	-93.21
US42	3.4	0.5	37.09	-88.6	USA	1	37.09	-88.6
US43	3.8	0.3	31.42	-103.49	USA	1	31.42	-103.49
US44	2.9	0.2	36.76	-90.41	USA	1	36.76	-90.41
US45	3.7	0.3	39.6	-110.82	USA	1	39.6	-110.82
US46	3.2	0.6	36.89	-104.44	USA	1	36.89	-104.44
US47	2.8	1.1	39.53	-107.78	USA	1	39.53	-107.78
US48	4	0.2	41.59	-109.22	USA	1	41.59	-109.22
US49	3.7	0.2	37.94	-91.78	USA	1	37.94	-91.78
US50	4.3	1.2	40.3	-109.97	USA	1	40.3	-109.97
US51	4.2	0.2	33.43	-104.52	USA	1	33.43	-104.52
US52	1.6	1.2	48.37	-100	USA	1	48.37	-100
US53	4.1	0.7	40.76	-111.89	USA	1	40.76	-111.89
US54	3.8	0.7	31.43	-100.5	USA	1	31.43	-100.5
US55	3.8	0.4	35.46	-97.62	USA	1	35.46	-97.62
US56	3.1	0.3	39.76	-94.84	USA	1	39.76	-94.84
US57	2.8	0.3	42.87	-100.55	USA	1	42.87	-100.55
US58	3.6	0.1	40.45	-109.5	USA	1	40.45	-109.5
US59	1.7	0.7	48.16	-103.63	USA	1	48.16	-103.63
US60	3.1	0.3	43.75	-92.25	USA	1	43.75	-92.25
MX1	4	0.5	20.8573	-86.90149248	Mexico	2	20.8573	-86.9015
MX2	4.1	0.5	20.8563	-86.90160179	Mexico	2	20.8563	-86.9016
MX3	4.1	0.5	20.8563	-86.90160179	Mexico	2	20.8563	-86.9016
MX4	6.1	0.5	20.2012	-89.28569726	Mexico	2	20.2012	-89.2857
MX5	6.7	0.5	20.2034	-89.28747023	Mexico	2	20.2034	-89.2875
MX6	4	0.5	20.2078	-89.29432566	Mexico	2	20.2078	-89.2943
MX7	3.5	0.5	18.3955	-93.21427496	Mexico	2	18.3955	-93.2143
MX8	3.5	0.5	18.4008	-93.20867087	Mexico	2	18.4008	-93.2087
MX9	3.2	0.5	18.3999	-93.21112948	Mexico	2	18.3999	-93.2111
MX10	4.3	0.5	18.3999	-93.21112948	Mexico	2	18.3999	-93.2111
MX11	4.1	0.5	17.4745	-93.48712946	Mexico	2	17.4745	-93.4871
MX12	4.3	0.5	17.4738	-93.48635766	Mexico	2	17.4738	-93.4864
MX13	3.5	0.5	17.4738	-93.48635766	Mexico	2	17.4738	-93.4864
MX14	4	0.5	15.135	-92.46242344	Mexico	2	15.135	-92.4624
MX15	3.9	0.5	15.1375	-92.46576562	Mexico	2	15.1375	-92.4658
MX16	3.8	0.5	15.1409	-92.46037834	Mexico	2	15.1409	-92.4604
MX17	3.4	0.5	16.9636	-95.0953177	Mexico	2	16.9636	-95.0953
MX18	4	0.5	16.9613	-95.09406536	Mexico	2	16.9613	-95.0941
MX19	4.5	0.5	16.9603	-95.09437934	Mexico	2	16.9603	-95.0944
MX20	4.2	0.5	15.7457	-96.46664838	Mexico	2	15.7457	-96.4667
MX21	5.6	0.5	15.7432	-96.46584583	Mexico	2	15.7432	-96.4658
MX22	3.6	0.5	15.746	-96.46486652	Mexico	2	15.746	-96.4649
MX23	5	0.5	16.3253	-96.59337016	Mexico	2	16.3253	-96.5934
MX24	4.1	0.5	16.3285	-96.59299059	Mexico	2	16.3285	-96.593
MX25	3.9	0.5	16.3399	-96.59979229	Mexico	2	16.3399	-96.5998
MX26	5.3	0.5	16.5204	-97.38612235	Mexico	2	16.5204	-97.3861
MX27	5	0.5	16.5195	-97.38692549	Mexico	2	16.5195	-97.3869
MX28	4.7	0.5	18.3323	-98.27532006	Mexico	2	18.3323	-98.2753
MX29	4.3	0.5	18.3314	-98.27517187	Mexico	2	18.3314	-98.2752
MX30	4.2	0.5	18.3327	-98.27642986	Mexico	2	18.3327	-98.2764
MX31	5	0.5	18.3323	-98.27532006	Mexico	2	18.3323	-98.2753
MX32	4.4	0.5	17.2109	-100.4340383	Mexico	2	17.2109	-100.434
MX33	4.4	0.5	17.2111	-100.4323238	Mexico	2	17.2111	-100.432
MX34	4.3	0.5	17.2118	-100.4338576	Mexico	2	17.2118	-100.434
MX35	4.1	0.5	17.2118	-100.4338576	Mexico	2	17.2118	-100.434
MX36	4	0.5	18.6267	-100.9012997	Mexico	2	18.6267	-100.901
MX37	4.2	0.5	18.6261	-100.9019349	Mexico	2	18.6261	-100.902
MX38	4	0.5	18.6232	-100.9003365	Mexico	2	18.6232	-100.9
MX39	4.5	0.5	19.1924	-102.8448005	Mexico	2	19.1924	-102.845
MX40	4	0.5	19.1888	-102.845742	Mexico	2	19.1888	-102.846
MX41	3.3	0.5	19.1916	-102.8431749	Mexico	2	19.1916	-102.843
MX42	3.5	0.5	19.8004	-104.2114479	Mexico	2	19.8004	-104.211
MX43	3.6	0.5	19.805	-104.2158897	Mexico	2	19.805	-104.216
MX44	4.4	0.5	19.8074	-104.2266648	Mexico	2	19.8074	-104.227
MX45	3.5	0.5	21.782	-103.3054219	Mexico	2	21.782	-103.305
MX46	3.8	0.5	21.7831	-103.3039239	Mexico	2	21.7831	-103.304
MX47	3.5	0.5	21.7828	-103.3027044	Mexico	2	21.7828	-103.303
MX48	3.5	0.5	20.13	-101.1901155	Mexico	2	20.13	-101.19
MX49	3.3	0.5	20.1318	-101.1889844	Mexico	2	20.1318	-101.189
MX50	5	0.5	20.128	-101.1827869	Mexico	2	20.128	-101.183
MX51	5.5	0.5	21.0091	-99.18929595	Mexico	2	21.0091	-99.1893
MX52	3.9	0.5	21.0073	-99.19012198	Mexico	2	21.0073	-99.1901
MX53	4.6	0.5	21.006	-99.18999471	Mexico	2	21.006	-99.19
MX54	4.3	0.5	21.006	-99.18999471	Mexico	2	21.006	-99.19
MX55	3.9	0.5	21.6603	-97.85035254	Mexico	2	21.6603	-97.8503
MX56	3.9	0.5	21.6594	-97.85047861	Mexico	2	21.6594	-97.8505
MX57	4.2	0.5	21.658	-97.8498047	Mexico	2	21.658	-97.8498
MX58	5.3	0.5	23.6438	-100.6442706	Mexico	2	23.6438	-100.644
MX59	5.3	0.5	23.6429	-100.6443153	Mexico	2	23.6429	-100.644
MX60	4.5	0.5	23.6581	-100.6364345	Mexico	2	23.6581	-100.636
MX61	5	0.5	23.6581	-100.6364346	Mexico	2	23.6581	-100.636
MX62	3.6	0.5	25.3789	-101.4788728	Mexico	2	25.3789	-101.479
MX63	3.4	0.5	25.3793	-101.477069	Mexico	2	25.3793	-101.477
MX64	3	0.5	25.3775	-101.4749006	Mexico	2	25.3775	-101.475
MX65	3.2	0.5	25.4333	-101	Mexico	2	25.4333	-101
MX66	3.7	0.5	28.2182	-100.7245366	Mexico	2	28.2182	-100.725
MX67	4.2	0.5	28.2265	-100.7258758	Mexico	2	28.2265	-100.726
MX68	3.9	0.5	28.2285	-100.7277947	Mexico	2	28.2285	-100.728
MX69	4.9	0.5	28.2677	-105.4805257	Mexico	2	28.2677	-105.481
MX70	4.8	0.5	28.2697	-105.4814373	Mexico	2	28.2697	-105.481
MX71	5.4	0.5	28.2678	-105.4814317	Mexico	2	28.2678	-105.481
MX72	4	0.5	28.2678	-105.4814317	Mexico	2	28.2678	-105.481
MX73	4	0.5	25.0591	-105.4260955	Mexico	2	25.0591	-105.426
MX74	4.4	0.5	25.0464	-105.4198078	Mexico	2	25.0464	-105.42
MX75	4.3	0.5	25.0484	-105.4207351	Mexico	2	25.0484	-105.421
MX76	4	0.5	25.0484	-105.4207351	Mexico	2	25.0484	-105.421
MX77	4	0.5	23.829	-103.0410154	Mexico	2	23.829	-103.041
MX78	4.2	0.5	23.8257	-103.0344594	Mexico	2	23.8257	-103.034
MX79	4.2	0.5	23.8241	-103.0343507	Mexico	2	23.8241	-103.034
MX80	5.1	0.5	25.5114	-107.8452367	Mexico	2	25.5114	-107.845
MX81	4.8	0.5	25.5137	-107.8451465	Mexico	2	25.5137	-107.845
MX82	4.9	0.5	25.5127	-107.8445431	Mexico	2	25.5127	-107.845
MX83	5.8	0.5	25.9205	-109.1719661	Mexico	2	25.9205	-109.172
MX84	4.8	0.5	25.921	-109.1740906	Mexico	2	25.921	-109.174
MX85	4.9	0.5	25.9193	-109.1731003	Mexico	2	25.9193	-109.173
MX86	6.9	0.5	23.4493	-110.2229936	Mexico	2	23.4493	-110.223
MX87	4.8	0.5	23.4455	-110.2254055	Mexico	2	23.4455	-110.225
MX88	7.5	0.5	23.4491	-110.2258597	Mexico	2	23.4491	-110.226
MX89	7.3	0.5	23.4455	-110.2254055	Mexico	2	23.4455	-110.225
MX90	8	0.5	23.4491	-110.2258597	Mexico	2	23.4491	-110.226
MX91	7	0.5	24.1444	-110.300499	Mexico	2	24.1444	-110.3
MX92	5.7	0.5	27.9256	-110.8956171	Mexico	2	27.9312	-110.91
MX93	5.3	0.5	27.9226	-110.8880772	Mexico	2	27.9282	-110.903
MX94	3.9	0.5	27.9235	-110.9001258	Mexico	2	27.9291	-110.915
MX95	4.7	0.5	30.372	-109.6896482	Mexico	2	30.372	-109.69
MX96	5.2	0.5	30.3737	-109.687868	Mexico	2	30.3737	-109.688
MX97	4.4	0.5	30.377	-109.6974512	Mexico	2	30.377	-109.697
MX98	4.1	0.5	32.5655	-116.6248733	Mexico	2	32.5655	-116.625
MX99	3	0.5	32.5726	-116.6255893	Mexico	2	32.5726	-116.626
MX100	2.7	0.5	32.5653	-116.6500504	Mexico	2	32.5653	-116.65
MX101	3	0.5	32.5653	-116.6500504	Mexico	2	32.5653	-116.65
S10-H___450	-1.395	0.3	51.15493333	-100.0445667	Canada	3	51.1549	-100.045
S08-H___53	-1.17	0.3	48.3811	-89.2986	Canada	3	48.3811	-89.2986
S11-H___678	-0.59	0.3	56.23778333	-117.2929	Canada	3	56.2378	-117.293
S10-H___474	-0.59	0.3	51.15493333	-100.0445667	Canada	3	51.1549	-100.045
S10-H___457	-0.56	0.3	49.67013333	-103.8474167	Canada	3	49.6701	-103.847
S10-H___415	-0.54	0.3	51.15493333	-100.0445667	Canada	3	51.1549	-100.045
S10-H___507	-0.486666667	0.3	54.76266667	-101.87635	Canada	3	54.7627	-101.876
S08-H___137	-0.485	0.3	46.72055	-84.38268333	Canada	3	46.7206	-84.3827
S10-H___407	-0.46	0.3	49.97506667	-98.28478333	Canada	3	49.9751	-98.2848
S10-H___452	-0.42	0.3	49.87495	-97.20061667	Canada	3	49.875	-97.2006
S10-H___459	-0.41	0.3	52.85006667	-104.0419833	Canada	3	52.8501	-104.042
S10-H___430	-0.39	0.3	53.82263333	-101.2501	Canada	3	53.8226	-101.25
S10-H___435	-0.39	0.3	50.39246667	-105.5368833	Canada	3	50.3925	-105.537
S10-H___431	-0.36	0.3	52.86818333	-104.6052333	Canada	3	52.8682	-104.605
S10-H___515	-0.325	0.3	55.74478333	-97.85886667	Canada	3	55.7448	-97.8589
S10-H___511	-0.27	0.3	49.76733333	-94.49028333	Canada	3	49.7673	-94.4903
S10-H___433	-0.24	0.3	51.15493333	-100.0445667	Canada	3	51.1549	-100.045
S10-H___418	-0.21	0.3	53.83135	-107.0235833	Canada	3	53.8313	-107.024
S10-H___505	-0.14	0.3	54.13046667	-108.4521667	Canada	3	54.1305	-108.452
S10-H___455	-0.11	0.3	50.63188333	-96.98926667	Canada	3	50.6319	-96.9893
S10-H___516	-0.08	0.3	51.15493333	-100.0445667	Canada	3	51.1549	-100.045
S10-H___409	-0.07	0.3	53.82263333	-101.2501	Canada	3	53.8226	-101.25
S10-H___506	-0.06	0.3	50.44223333	-104.60625	Canada	3	50.4422	-104.606
S10-H___419	-0.06	0.3	50.44223333	-104.60625	Canada	3	50.4422	-104.606
S10-H___494	-0.04	0.3	53.82263333	-101.2501	Canada	3	53.8226	-101.25
S10-H___444	0	0.3	53.82263333	-101.2501	Canada	3	53.8226	-101.25
S11-H___835	0	0.3	50.827	-116.2699667	Canada	3	50.827	-116.27
S10-H___408	0.08	0.3	49.97506667	-98.28478333	Canada	3	49.9751	-98.2848
S10-H___488	0.1	0.3	51.15493333	-100.0445667	Canada	3	51.1549	-100.045
S10-H___401	0.12	0.3	52.11126667	-101.25445	Canada	3	52.1113	-101.254
S10-H___422	0.13	0.3	54.2678	-110.7537	Canada	3	54.2678	-110.754
S10-H___424	0.17	0.3	52.86818333	-104.6052333	Canada	3	52.8682	-104.605
S10-H___428	0.18	0.3	55.74478333	-97.85886667	Canada	3	55.7448	-97.8589
S10-H___454	0.21	0.3	54.76266667	-101.87635	Canada	3	54.7627	-101.876
S10-H___489	0.23	0.3	54.76266667	-101.87635	Canada	3	54.7627	-101.876
S10-H___487	0.24	0.3	55.74478333	-97.85886667	Canada	3	55.7448	-97.8589
S10-H___512	0.25	0.3	49.99715	-98.30816667	Canada	3	49.9972	-98.3082
S11-H___715	0.3	0.3	54.71936667	-113.2571333	Canada	3	54.7194	-113.257
S11-H___734	0.35	0.3	49.24671667	-124.7996833	Canada	3	49.2467	-124.8
S10-H___466	0.36	0.3	51.55338333	-107.9845667	Canada	3	51.5534	-107.985
S10-H___461	0.36	0.3	49.82918333	-99.9516	Canada	3	49.8292	-99.9516
S10-H___434	0.38	0.3	49.67013333	-103.8474167	Canada	3	49.6701	-103.847
S11-H___688	0.38	0.3	49.24671667	-124.7996833	Canada	3	49.2467	-124.8
S11-H___774	0.4	0.3	56.75795	-111.4525167	Canada	3	56.7579	-111.453
S10-H___429	0.4	0.3	54.75583333	-101.8944	Canada	3	54.7558	-101.894
S11-H___752	0.4	0.3	49.15283333	-125.9040833	Canada	3	49.1528	-125.904
S10-H___481	0.41	0.3	49.67013333	-103.8474167	Canada	3	49.6701	-103.847
S10-H___518	0.415	0.3	52.11126667	-101.25445	Canada	3	52.1113	-101.254
S11-H___664	0.43	0.3	56.23778333	-117.2929	Canada	3	56.2378	-117.293
S10-H___477	0.43	0.3	55.74478333	-97.85886667	Canada	3	55.7448	-97.8589
S10-H___406	0.45	0.3	55.74478333	-97.85886667	Canada	3	55.7448	-97.8589
S10-H___421	0.47	0.3	49.87495	-97.20061667	Canada	3	49.875	-97.2006
S10-H___514	0.48	0.3	54.13046667	-108.4521667	Canada	3	54.1305	-108.452
S10-H___451	0.48	0.3	52.75101667	-108.3131167	Canada	3	52.751	-108.313
S11-H___694	0.49	0.3	51.0672	-114.0448833	Canada	3	51.0672	-114.045
S11-H___740	0.52	0.3	56.75795	-111.4525167	Canada	3	56.7579	-111.453
S10-H___513	0.52	0.3	53.19443333	-105.7786833	Canada	3	53.1944	-105.779
S10-H___464	0.53	0.3	49.67013333	-103.8474167	Canada	3	49.6701	-103.847
S10-H___496	0.54	0.3	53.366	-104.0125	Canada	3	53.366	-104.012
S10-H___460	0.54	0.3	53.19443333	-105.7786833	Canada	3	53.1944	-105.779
S08-H___28	0.54	0.3	48.75276667	-91.59781667	Canada	3	48.7528	-91.5978
S11-H___775	0.55	0.3	53.53808333	-113.5006833	Canada	3	53.5381	-113.501
S11-H___662	0.55	0.3	51.64446667	-111.99415	Canada	3	51.6445	-111.994
S10-H___484	0.57	0.3	50.63188333	-96.98926667	Canada	3	50.6319	-96.9893
S11-H___798	0.62	0.3	56.75795	-111.4525167	Canada	3	56.7579	-111.453
S10-H___493	0.62	0.3	53.82263333	-101.2501	Canada	3	53.8226	-101.25
S11-H___613	0.63	0.3	55.17243333	-118.7917667	Canada	3	55.1724	-118.792
S10-H___473	0.63	0.3	51.15493333	-100.0445667	Canada	3	51.1549	-100.045
S10-H___495	0.63	0.3	49.13585	-102.9917667	Canada	3	49.1358	-102.992
S10-H___402	0.665	0.3	55.74478333	-97.85886667	Canada	3	55.7448	-97.8589
S11-H___846	0.68	0.3	49.62735	-117.55695	Canada	3	49.6273	-117.557
S11-H___601	0.69	0.3	56.75795	-111.4525167	Canada	3	56.7579	-111.453
S10-H___400	0.69	0.3	49.87495	-97.20061667	Canada	3	49.875	-97.2006
S10-H___517	0.7	0.3	49.82918333	-99.9516	Canada	3	49.8292	-99.9516
S11-H___687	0.71	0.3	50.58993333	-119.8900333	Canada	3	50.5899	-119.89
S10-H___510	0.72	0.3	53.82263333	-101.2501	Canada	3	53.8226	-101.25
S11-H___718	0.73	0.3	56.25253333	-120.8478	Canada	3	56.2525	-120.848
S10-H___480	0.73	0.3	55.74478333	-97.85886667	Canada	3	55.7448	-97.8589
S10-H___449	0.73	0.3	52.32	-106.57	Canada	3	52.32	-106.57
S11-H___841	0.73	0.3	50.81293333	-119.6950667	Canada	3	50.8129	-119.695
S11-H___716	0.74	0.3	54.31215	-130.3299833	Canada	3	54.3121	-130.33
S10-H___490	0.76	0.3	53.27623333	-109.99715	Canada	3	53.2762	-109.997
S10-H___500	0.77	0.3	53.366	-104.0125	Canada	3	53.366	-104.012
S11-H___627	0.77	0.3	50.62025	-116.0713667	Canada	3	50.6203	-116.071
S10-H___446	0.78	0.3	51.15493333	-100.0445667	Canada	3	51.1549	-100.045
S10-H___463	0.79	0.3	54.76266667	-101.87635	Canada	3	54.7627	-101.876
S11-H___644	0.79	0.3	50.00605	-114.9239333	Canada	3	50.0061	-114.924
S10-H___471	0.79	0.3	49.78565	-94.5871	Canada	3	49.7856	-94.5871
S10-H___448	0.8	0.3	50.39246667	-105.5368833	Canada	3	50.3925	-105.537
S11-H___730	0.8	0.3	49.64563333	-124.9436	Canada	3	49.517	-125.067
S11-H___704	0.805	0.3	49.15283333	-125.9040833	Canada	3	49.1528	-125.904
S11-H___768	0.84	0.3	52.12975	-122.1385	Canada	3	52.1297	-122.138
S10-H___508	0.85	0.3	52.85006667	-104.0419833	Canada	3	52.8501	-104.042
S11-H___634	0.86	0.3	51.46561667	-112.7065167	Canada	3	51.4656	-112.707
S11-H___655	0.88	0.3	49.69606667	-112.8134333	Canada	3	49.6961	-112.813
S11-H___604	0.9	0.3	51.28616667	-113.9985833	Canada	3	51.2862	-113.999
S11-H___733	0.93	0.3	54.51698333	-128.6002333	Canada	3	54.517	-128.6
S10-H___423	0.93	0.3	50.44223333	-104.60625	Canada	3	50.4422	-104.606
S11-H___642	0.94	0.3	56.75795	-111.4525167	Canada	3	56.7579	-111.453
S10-H___411	0.95	0.3	53.27623333	-109.99715	Canada	3	53.2762	-109.997
S11-H___732	0.95	0.3	52.98023333	-122.4853167	Canada	3	52.9802	-122.485
S08-H___70	0.95	0.3	49.68011667	-86.95103333	Canada	3	49.6801	-86.951
S11-H___670	0.95	0.3	49.14885	-122.8459333	Canada	3	49.1488	-122.846
S10-H___483	0.96	0.3	49.99715	-98.30816667	Canada	3	49.9972	-98.3082
S10-H___412	0.96	0.3	49.76733333	-94.49028333	Canada	3	49.7673	-94.4903
S11-H___769	0.96	0.3	49.16461667	-123.94445	Canada	3	49.0415	-123.978
S11-H___831	0.98	0.3	49.69606667	-112.8134333	Canada	3	49.6961	-112.813
S10-H___442	0.99	0.3	52.08858333	-106.6517167	Canada	3	52.0886	-106.652
S10-H___497	1	0.3	53.83135	-107.0235833	Canada	3	53.8313	-107.024
S11-H___631	1	0.3	50.58993333	-119.8900333	Canada	3	50.5899	-119.89
S11-H___767	1	0.3	48.46188333	-123.4961167	Canada	3	48.5402	-123.675
S11-H___680	1.01	0.3	49.69606667	-112.8134333	Canada	3	49.6961	-112.813
S11-H___640	1.01	0.3	49.31965	-123.0682333	Canada	3	49.3196	-123.068
S08-H___96	1.01	0.3	47.65653333	-70.15235	Canada	3	47.6635	-70.1543
S11-H___787	1.02	0.3	54.31215	-130.3299833	Canada	3	54.3121	-130.33
S10-H___443	1.02	0.3	53.35096667	-110.85695	Canada	3	53.351	-110.857
S11-H___751	1.02	0.3	52.12975	-122.1385	Canada	3	52.1297	-122.138
S10-H___441	1.03	0.3	49.13585	-102.9917667	Canada	3	49.1358	-102.992
S11-H___761	1.04	0.3	54.71936667	-113.2571333	Canada	3	54.7194	-113.257
S10-H___414	1.045	0.3	55.74478333	-97.85886667	Canada	3	55.7448	-97.8589
S11-H___720	1.05	0.3	54.31215	-130.3299833	Canada	3	54.3121	-130.33
S11-H___658	1.05	0.3	53.53808333	-113.5006833	Canada	3	53.5381	-113.501
S10-H___468	1.05	0.3	52.32	-106.57	Canada	3	52.32	-106.57
S11-H___742	1.06	0.3	53.53808333	-113.5006833	Canada	3	53.5381	-113.501
S11-H___671	1.06	0.3	49.3578	-113.5225833	Canada	3	49.3578	-113.523
S11-H___674	1.06	0.3	49.32523333	-117.6659	Canada	3	49.3252	-117.666
S08-H___56	1.08	0.3	45.60386667	-74.58978333	Canada	3	45.6039	-74.5898
S11-H___823	1.1	0.3	51.29611667	-116.9660167	Canada	3	51.2961	-116.966
S11-H___676	1.11	0.3	52.98023333	-122.4853167	Canada	3	52.9802	-122.485
S10-H___436	1.11	0.3	52.77285	-108.2972667	Canada	3	52.7729	-108.297
S10-H___403	1.12	0.3	53.19443333	-105.7786833	Canada	3	53.1944	-105.779
S11-H___630	1.12	0.3	51.46561667	-112.7065167	Canada	3	51.4656	-112.707
S10-H___502	1.12	0.3	50.44223333	-104.60625	Canada	3	50.4422	-104.606
S11-H___603	1.14	0.3	53.54216667	-113.9179167	Canada	3	53.5422	-113.918
S10-H___469	1.15	0.3	50.2951	-107.8013667	Canada	3	50.2951	-107.801
S10-H___504	1.155	0.3	49.13585	-102.9917667	Canada	3	49.1358	-102.992
S11-H___669	1.16	0.3	50.72443333	-127.4967667	Canada	3	50.5566	-127.553
S08-H___145	1.16	0.3	48.85888333	-72.23088333	Canada	3	48.8589	-72.2309
S11-H___784	1.17	0.3	51.0672	-114.0448833	Canada	3	51.0672	-114.045
S11-H___807	1.17	0.3	50.62025	-116.0713667	Canada	3	50.6203	-116.071
S11-H___672	1.19	0.3	55.17243333	-118.7917667	Canada	3	55.1724	-118.792
S10-H___476	1.19	0.3	52.86818333	-104.6052333	Canada	3	52.8682	-104.605
S11-H___786	1.21	0.3	54.22311667	-125.7613333	Canada	3	54.2231	-125.761
S11-H___779	1.21	0.3	49.32058333	-124.3113333	Canada	3	49.1975	-124.345
S08-H___154	1.22	0.3	48.70706667	-86.38686667	Canada	3	48.7071	-86.3869
S08-H___9	1.22	0.3	48.50046667	-72.22581667	Canada	3	48.5005	-72.2258
S09-H___237	1.23	0.3	46.1907	-59.98348333	Canada	3	46.0812	-60.112
S11-H___690	1.24	0.3	50.9984	-118.1992	Canada	3	50.9984	-118.199
S10-H___470	1.24	0.3	50.39246667	-105.5368833	Canada	3	50.3925	-105.537
S11-H___837	1.24	0.3	49.01025	-118.7751833	Canada	3	49.0103	-118.775
S11-H___797	1.25	0.3	54.31215	-130.3299833	Canada	3	54.3121	-130.33
S11-H___667	1.25	0.3	48.45716667	-123.5509333	Canada	3	48.5355	-123.73
S08-H___131	1.26	0.3	48.56116667	-78.10721667	Canada	3	48.5612	-78.1072
S08-H___135	1.26	0.3	48.24113333	-79.0382	Canada	3	48.2411	-79.0382
S09-H___323	1.26	0.3	46.1907	-59.98348333	Canada	3	46.0812	-60.112
S11-H___619	1.265	0.3	49.1275	-121.9537667	Canada	3	49.1275	-121.954
S11-H___611	1.27	0.3	53.53808333	-113.5006833	Canada	3	53.5381	-113.501
S11-H___736	1.28	0.3	50.81293333	-119.6950667	Canada	3	50.8129	-119.695
S11-H___729	1.28	0.3	49.31965	-123.0682333	Canada	3	49.3196	-123.068
S09-H___283	1.28	0.3	48.44075	-68.54421667	Canada	3	48.3393	-68.4777
S11-H___790	1.3	0.3	54.11178333	-125.6729167	Canada	3	54.1118	-125.673
S11-H___620	1.3	0.3	51.0672	-114.0448833	Canada	3	51.0672	-114.045
S11-H___629	1.3	0.3	49.18233333	-121.8050333	Canada	3	49.1823	-121.805
S08-H___95	1.3	0.3	48.3811	-89.2986	Canada	3	48.3811	-89.2986
S11-H___632	1.31	0.3	53.54216667	-113.9179167	Canada	3	53.5422	-113.918
S11-H___827	1.31	0.3	49.3578	-113.5225833	Canada	3	49.3578	-113.523
S11-H___641	1.32	0.3	52.27421667	-113.7963333	Canada	3	52.2742	-113.796
S11-H___666	1.32	0.3	51.0672	-114.0448833	Canada	3	51.0672	-114.045
S11-H___684	1.32	0.3	49.4958	-113.9424167	Canada	3	49.4958	-113.942
S08-H___117	1.32	0.3	49.11786667	-89.30901667	Canada	3	49.1179	-89.309
S11-H___782	1.32	0.3	49.03348333	-119.4746333	Canada	3	49.0335	-119.475
S09-H___201	1.32	0.3	46.1907	-59.98348333	Canada	3	46.0812	-60.112
S08-H___18	1.33	0.3	46.53611667	-84.31956667	Canada	3	46.5361	-84.3196
S11-H___699	1.34	0.3	52.27421667	-113.7963333	Canada	3	52.2742	-113.796
S08-H___59	1.34	0.3	42.30478333	-83.0651	Canada	3	42.3048	-83.0651
S08-H___15	1.35	0.3	49.01786667	-88.30901667	Canada	3	49.0179	-88.309
S11-H___661	1.36	0.3	53.91273333	-122.7524167	Canada	3	53.9127	-122.752
S11-H___710	1.36	0.3	49.0876	-122.6047167	Canada	3	49.0876	-122.605
S10-H___465	1.37	0.3	54.2678	-110.7537	Canada	3	54.2678	-110.754
S10-H___426	1.38	0.3	53.35096667	-110.85695	Canada	3	53.351	-110.857
S11-H___760	1.38	0.3	49.8958	-119.4135167	Canada	3	49.8958	-119.414
S11-H___799	1.38	0.3	49.67618333	-124.9374333	Canada	3	49.5475	-125.061
S11-H___743	1.41	0.3	49.67618333	-124.9374333	Canada	3	49.5475	-125.061
S11-H___777	1.41	0.3	48.42951667	-123.3649333	Canada	3	48.5078	-123.544
S11-H___616	1.42	0.3	51.46561667	-112.7065167	Canada	3	51.4656	-112.707
S11-H___633	1.44	0.3	56.75795	-111.4525167	Canada	3	56.7579	-111.453
S10-H___486	1.45	0.3	49.97506667	-98.28478333	Canada	3	49.9751	-98.2848
S11-H___705	1.45	0.3	49.82963333	-119.6260333	Canada	3	49.8296	-119.626
S09-H___383	1.45	0.3	48.41815	-64.39388333	Canada	3	48.5031	-64.56
S09-H___384	1.4675	0.3	46.223	-64.50506667	Canada	3	46.223	-64.5051
S10-H___509	1.47	0.3	51.55338333	-107.9845667	Canada	3	51.5534	-107.985
S08-H___74	1.47	0.3	48.50046667	-72.22581667	Canada	3	48.5005	-72.2258
S09-H___361	1.47	0.3	45.39555	-71.94606667	Canada	3	45.3955	-71.9461
S08-H___37	1.49	0.3	48.5888	-71.6307	Canada	3	48.5888	-71.6307
S08-H___36	1.515	0.3	48.38418333	-77.25293333	Canada	3	48.3842	-77.2529
S11-H___648	1.52	0.3	54.51698333	-128.6002333	Canada	3	54.517	-128.6
S11-H___714	1.52	0.3	53.53808333	-113.5006833	Canada	3	53.5381	-113.501
S10-H___485	1.52	0.3	53.35096667	-110.85695	Canada	3	53.351	-110.857
S08-H___122	1.52	0.3	48.66113333	-79.08016667	Canada	3	48.6611	-79.0802
S08-H___3	1.52	0.3	45.60386667	-74.58978333	Canada	3	45.6039	-74.5898
S11-H___725	1.53	0.3	53.91273333	-122.7524167	Canada	3	53.9127	-122.752
S11-H___618	1.53	0.3	49.69606667	-112.8134333	Canada	3	49.6961	-112.813
S11-H___832	1.53	0.3	49.0951	-116.5038833	Canada	3	49.0951	-116.504
S08-H___113	1.53	0.3	46.2409	-81.75713333	Canada	3	46.2409	-81.7571
S11-H___731	1.54	0.3	50.9984	-118.1992	Canada	3	50.9984	-118.199
S11-H___826	1.54	0.3	50.00605	-114.9239333	Canada	3	50.0061	-114.924
S08-H___52	1.54	0.3	46.1109	-75.88238333	Canada	3	46.1109	-75.8824
S11-H___635	1.55	0.3	53.53808333	-113.5006833	Canada	3	53.5381	-113.501
S10-H___445	1.5525	0.3	52.46028333	-107.3969667	Canada	3	52.4603	-107.397
S11-H___756	1.56	0.3	53.53808333	-113.5006833	Canada	3	53.5381	-113.501
S11-H___650	1.56	0.3	51.64446667	-111.99415	Canada	3	51.6445	-111.994
S11-H___757	1.56	0.3	50.67301667	-120.3278167	Canada	3	50.673	-120.328
S09-H___373	1.56	0.3	46.51455	-71.07586667	Canada	3	46.5145	-71.0759
S11-H___759	1.57	0.3	54.71936667	-113.2571333	Canada	3	54.7194	-113.257
S11-H___668	1.57	0.3	54.31215	-130.3299833	Canada	3	54.3121	-130.33
S11-H___746	1.57	0.3	52.12975	-122.1385	Canada	3	52.1297	-122.138
S11-H___816	1.57	0.3	49.51073333	-115.0579	Canada	3	49.5107	-115.058
S11-H___723	1.58	0.3	56.75965	-120.2372667	Canada	3	56.7597	-120.237
S11-H___689	1.59	0.3	50.11873333	-120.7809333	Canada	3	50.1187	-120.781
S09-H___272	1.59	0.3	45.91571667	-59.98111667	Canada	3	45.9157	-59.9811
S09-H___265	1.59	0.3	45.60656667	-62.63831667	Canada	3	45.6066	-62.6383
S11-H___621	1.6	0.3	53.53808333	-113.5006833	Canada	3	53.5381	-113.501
S11-H___645	1.605	0.3	49.69946667	-124.98715	Canada	3	49.5708	-125.11
S11-H___771	1.61	0.3	52.12975	-122.1385	Canada	3	52.1297	-122.138
S08-H___45	1.61	0.3	42.93158333	-81.21865	Canada	3	42.9316	-81.2187
S11-H___724	1.62	0.3	54.11178333	-125.6729167	Canada	3	54.1118	-125.673
S10-H___472	1.62	0.3	52.08858333	-106.6517167	Canada	3	52.0886	-106.652
S09-H___224	1.62	0.3	46.99518333	-60.4828	Canada	3	46.8857	-60.6113
S08-H___57	1.62	0.3	45.33395	-79.23885	Canada	3	45.334	-79.2389
S11-H___728	1.63	0.3	55.17243333	-118.7917667	Canada	3	55.1724	-118.792
S11-H___770	1.63	0.3	49.67618333	-124.9374333	Canada	3	49.5475	-125.061
S11-H___709	1.65	0.3	55.69563333	-121.6416667	Canada	3	55.6956	-121.642
S11-H___651	1.65	0.3	53.53808333	-113.5006833	Canada	3	53.5381	-113.501
S10-H___438	1.66	0.3	51.17335	-100.70055	Canada	3	51.1734	-100.701
S08-H___63	1.66	0.3	49.68011667	-86.95103333	Canada	3	49.6801	-86.951
S09-H___298	1.665	0.3	49.21941667	-68.14165	Canada	3	49.2693	-68.155
S11-H___686	1.67	0.3	52.27421667	-113.7963333	Canada	3	52.2742	-113.796
S11-H___778	1.68	0.3	50.72046667	-121.3225833	Canada	3	50.7205	-121.323
S08-H___149	1.68	0.3	48.09866667	-77.81565	Canada	3	48.0987	-77.8157
S09-H___318	1.68	0.3	48.0053	-66.66335	Canada	3	47.984	-66.6437
S11-H___692	1.69	0.3	51.0672	-114.0448833	Canada	3	51.0672	-114.045
S11-H___765	1.69	0.3	49.0993	-117.6623333	Canada	3	49.0993	-117.662
S08-H___79	1.69	0.3	49.0571	-76.97445	Canada	3	49.0571	-76.9744
S09-H___311	1.69	0.3	46.12121667	-60.20563333	Canada	3	46.0118	-60.3341
S11-H___745	1.7	0.3	54.51698333	-128.6002333	Canada	3	54.517	-128.6
S11-H___758	1.7	0.3	53.53808333	-113.5006833	Canada	3	53.5381	-113.501
S11-H___639	1.7	0.3	50.73336667	-121.2809833	Canada	3	50.7334	-121.281
S08-H___20	1.7	0.3	46.6144	-81.03321667	Canada	3	46.6144	-81.0332
S11-H___625	1.71	0.3	52.27421667	-113.7963333	Canada	3	52.2742	-113.796
S08-H___159	1.71	0.3	48.65371667	-72.46106667	Canada	3	48.6537	-72.4611
S09-H___244	1.71	0.3	46.62903333	-61.01105	Canada	3	46.4506	-60.992
S09-H___269	1.71	0.3	46.51455	-71.07586667	Canada	3	46.5145	-71.0759
S08-H___69	1.71	0.3	46.39725	-72.54145	Canada	3	46.3973	-72.5415
S08-H___86	1.71	0.3	45.47668333	-73.60115	Canada	3	45.4767	-73.6012
S11-H___649	1.72	0.3	52.98023333	-122.4853167	Canada	3	52.9802	-122.485
S11-H___615	1.72	0.3	49.88905	-119.4953833	Canada	3	49.889	-119.495
S11-H___702	1.72	0.3	49.27228333	-123.0991167	Canada	3	49.2723	-123.099
S08-H___90	1.72	0.3	46.31495	-79.4525	Canada	3	46.3149	-79.4525
S09-H___340	1.72	0.3	46.21253333	-60.24581667	Canada	3	46.1031	-60.3743
S09-H___239	1.72	0.3	45.39555	-71.94606667	Canada	3	45.3955	-71.9461
S11-H___602	1.75	0.3	52.27421667	-113.7963333	Canada	3	52.2742	-113.796
S08-H___133	1.755	0.3	45.47668333	-73.60115	Canada	3	45.4767	-73.6012
S11-H___706	1.76	0.3	50.11873333	-120.7809333	Canada	3	50.1187	-120.781
S11-H___766	1.76	0.3	49.1275	-121.9537667	Canada	3	49.1275	-121.954
S11-H___717	1.76	0.3	49.02203333	-122.80365	Canada	3	49.022	-122.804
S11-H___693	1.77	0.3	54.13808333	-115.6808833	Canada	3	54.1381	-115.681
S09-H___291	1.77	0.3	51.3693	-55.59623333	Canada	3	51.3693	-55.5962
S08-H___116	1.79	0.3	48.65371667	-72.46106667	Canada	3	48.6537	-72.4611
S11-H___605	1.8	0.3	51.0672	-114.0448833	Canada	3	51.0672	-114.045
S08-H___92	1.8	0.3	49.70028333	-87.18823333	Canada	3	49.7003	-87.1882
S11-H___829	1.8	0.3	49.37516667	-121.4261	Canada	3	49.3752	-121.426
S11-H___839	1.8	0.3	49.32523333	-117.6659	Canada	3	49.3252	-117.666
S09-H___293	1.8	0.3	46.1907	-59.98348333	Canada	3	46.0812	-60.112
S08-H___61	1.81	0.3	46.20316667	-75.95771667	Canada	3	46.2032	-75.9577
S08-H___128	1.81	0.3	45.54733333	-77.43155	Canada	3	45.5473	-77.4315
S11-H___643	1.82	0.3	53.53808333	-113.5006833	Canada	3	53.5381	-113.501
S08-H___21	1.82	0.3	48.5888	-71.6307	Canada	3	48.5888	-71.6307
S09-H___319	1.82	0.3	48.14793333	-53.96738333	Canada	3	48.1479	-53.9674
S08-H___48	1.82	0.3	46.04023333	-73.70638333	Canada	3	46.0402	-73.7064
S11-H___608	1.83	0.3	55.17243333	-118.7917667	Canada	3	55.1724	-118.792
S09-H___346	1.83	0.3	46.1907	-59.98348333	Canada	3	46.0812	-60.112
S11-H___708	1.84	0.3	54.31215	-130.3299833	Canada	3	54.3121	-130.33
S08-H___19	1.84	0.3	46.38548333	-82.6517	Canada	3	46.3855	-82.6517
S09-H___374	1.84	0.3	46.0675	-64.79645	Canada	3	46.0675	-64.7964
S11-H___626	1.85	0.3	53.53808333	-113.5006833	Canada	3	53.5381	-113.501
S11-H___657	1.85	0.3	50.04155	-110.6776	Canada	3	50.0415	-110.678
S08-H___89	1.86	0.3	48.47628333	-81.30741667	Canada	3	48.4763	-81.3074
S09-H___297	1.86	0.3	47.04465	-67.76323333	Canada	3	47.0447	-67.7632
S09-H___286	1.86	0.3	46.51455	-71.07586667	Canada	3	46.5145	-71.0759
S11-H___624	1.87	0.3	55.17243333	-118.7917667	Canada	3	55.1724	-118.792
S08-H___80	1.87	0.3	49.98823333	-74.38518333	Canada	3	49.9882	-74.3852
S08-H___143	1.87	0.3	47.99188333	-84.78051667	Canada	3	47.9919	-84.7805
S11-H___713	1.88	0.3	51.29611667	-116.9660167	Canada	3	51.2961	-116.966
S11-H___726	1.88	0.3	49.27646667	-122.7965667	Canada	3	49.2765	-122.797
S11-H___763	1.89	0.3	50.73336667	-121.2809833	Canada	3	50.7334	-121.281
S11-H___609	1.89	0.3	50.26675	-119.2710333	Canada	3	50.2668	-119.271
S08-H___66	1.89	0.3	49.40066667	-82.37845	Canada	3	49.4007	-82.3784
S08-H___5	1.89	0.3	49.07023333	-81.0212	Canada	3	49.0702	-81.0212
S09-H___327	1.9	0.3	45.07166667	-64.47353333	Canada	3	45.0717	-64.4735
S11-H___682	1.92	0.3	52.12975	-122.1385	Canada	3	52.1297	-122.138
S09-H___242	1.92	0.3	45.93243333	-66.66636667	Canada	3	45.9324	-66.6664
S11-H___749	1.93	0.3	56.25253333	-120.8478	Canada	3	56.2525	-120.848
S10-H___439	1.93	0.3	54.4122	-110.209	Canada	3	54.4122	-110.209
S11-H___610	1.93	0.3	50.26675	-119.2710333	Canada	3	50.2668	-119.271
S08-H___58	1.93	0.3	47.50691667	-79.6729	Canada	3	47.5069	-79.6729
S08-H___30	1.93	0.3	45.3734	-75.60231667	Canada	3	45.3734	-75.6023
S11-H___813	1.94	0.3	50.9984	-118.1992	Canada	3	50.9984	-118.199
S11-H___738	1.94	0.3	49.24671667	-124.7996833	Canada	3	49.2467	-124.8
S08-H___40	1.94	0.3	46.18333333	-82.9357	Canada	3	46.1833	-82.9357
S11-H___614	1.95	0.3	50.26675	-119.2710333	Canada	3	50.2668	-119.271
S11-H___606	1.95	0.3	49.1275	-121.9537667	Canada	3	49.1275	-121.954
S11-H___656	1.96	0.3	49.88905	-119.4953833	Canada	3	49.889	-119.495
S09-H___214	1.96	0.3	46.21686667	-64.35288333	Canada	3	46.1712	-64.3729
S11-H___691	1.97	0.3	50.00223333	-125.2472	Canada	3	49.8624	-125.398
S09-H___366	1.97	0.3	45.35096667	-66.01156667	Canada	3	45.351	-66.0116
S11-H___652	1.98	0.3	50.00223333	-125.2472	Canada	3	49.8624	-125.398
S08-H___157	1.99	0.3	46.31495	-79.4525	Canada	3	46.3149	-79.4525
S11-H___801	2	0.3	49.50863333	-117.2791667	Canada	3	49.5086	-117.279
S11-H___819	2	0.3	49.3578	-113.5225833	Canada	3	49.3578	-113.523
S08-H___147	2	0.3	49.0571	-76.97445	Canada	3	49.0571	-76.9744
S09-H___367	2.01	0.3	49.21941667	-68.14165	Canada	3	49.2693	-68.155
S11-H___653	2.01	0.3	49.0988	-122.65525	Canada	3	49.0988	-122.655
S09-H___240	2.01	0.3	45.65345	-60.86143333	Canada	3	45.6535	-60.8329
S11-H___722	2.02	0.3	49.72015	-114.8927333	Canada	3	49.7201	-114.893
S09-H___316	2.02	0.3	43.85685	-66.1125	Canada	3	43.8568	-66.1125
S10-H___467	2.03	0.3	55.74478333	-97.85886667	Canada	3	55.7448	-97.8589
S11-H___700	2.03	0.3	53.53808333	-113.5006833	Canada	3	53.5381	-113.501
S09-H___217	2.04	0.3	45.93243333	-66.66636667	Canada	3	45.9324	-66.6664
S10-H___405	2.05	0.3	52.43481667	-107.4194667	Canada	3	52.4348	-107.419
S10-H___410	2.05	0.3	51.15493333	-100.0445667	Canada	3	51.1549	-100.045
S11-H___806	2.05	0.3	49.0292	-118.4557333	Canada	3	49.0292	-118.456
S08-H___85	2.05	0.3	46.18333333	-82.9357	Canada	3	46.1833	-82.9357
S11-H___683	2.06	0.3	55.20475	-119.424	Canada	3	55.2048	-119.424
S11-H___794	2.06	0.3	50.59035	-127.0878167	Canada	3	50.4729	-127.105
S11-H___677	2.06	0.3	49.50863333	-117.2791667	Canada	3	49.5086	-117.279
S09-H___317	2.06	0.3	47.48263333	-68.44475	Canada	3	47.4826	-68.4447
S08-H___152	2.06	0.3	46.38548333	-82.6517	Canada	3	46.3855	-82.6517
S09-H___398	2.06	0.3	45.91571667	-59.98111667	Canada	3	45.9157	-59.9811
S11-H___663	2.07	0.3	50.04155	-110.6776	Canada	3	50.0415	-110.678
S08-H___2	2.07	0.3	49.07023333	-81.0212	Canada	3	49.0702	-81.0212
S08-H___23	2.07	0.3	45.5226	-75.40608333	Canada	3	45.5226	-75.4061
S08-H___104	2.08	0.3	49.98823333	-74.38518333	Canada	3	49.9882	-74.3852
S08-H___44	2.08	0.3	45.33871667	-80.0377	Canada	3	45.3387	-80.0377
S08-H___130	2.09	0.3	43.50666667	-79.86188333	Canada	3	43.5067	-79.8619
S11-H___703	2.1	0.3	52.27421667	-113.7963333	Canada	3	52.2742	-113.796
S08-H___13	2.1	0.3	48.41041667	-71.0483	Canada	3	48.4104	-71.0483
S11-H___808	2.11	0.3	51.08881667	-115.3524167	Canada	3	51.0888	-115.352
S08-H___119	2.11	0.3	47.50691667	-79.6729	Canada	3	47.5069	-79.6729
S11-H___747	2.12	0.3	50.67301667	-120.3278167	Canada	3	50.673	-120.328
S09-H___287	2.12	0.3	47.2441	-53.96308333	Canada	3	47.2367	-53.959
S09-H___365	2.12	0.3	46.65568333	-60.3716	Canada	3	46.5462	-60.5001
S08-H___148	2.12	0.3	42.2995	-82.77916667	Canada	3	42.2995	-82.7792
S09-H___274	2.13	0.3	46.0675	-64.79645	Canada	3	46.0675	-64.7964
S09-H___307	2.13	0.3	44.6221	-65.76671667	Canada	3	44.6221	-65.7667
S11-H___679	2.135	0.3	49.51073333	-115.0579	Canada	3	49.5107	-115.058
S11-H___623	2.14	0.3	50.26675	-119.2710333	Canada	3	50.2668	-119.271
S11-H___849	2.15	0.3	50.70351667	-119.2736833	Canada	3	50.7035	-119.274
S09-H___343	2.15	0.3	45.65345	-60.86143333	Canada	3	45.6535	-60.8329
S09-H___336	2.16	0.3	45.35988333	-63.27113333	Canada	3	45.3599	-63.2711
S11-H___795	2.17	0.3	49.14885	-122.8459333	Canada	3	49.1488	-122.846
S11-H___600	2.18	0.3	49.1275	-121.9537667	Canada	3	49.1275	-121.954
S08-H___125	2.18	0.3	49.0573	-81.19676667	Canada	3	49.0573	-81.1968
S08-H___150	2.18	0.3	43.74546667	-79.26723333	Canada	3	43.7455	-79.2672
S11-H___712	2.19	0.3	49.88905	-119.4953833	Canada	3	49.889	-119.495
S11-H___824	2.2	0.3	51.08881667	-115.3524167	Canada	3	51.0888	-115.352
S09-H___218	2.2	0.3	48.9599	-65.49586667	Canada	3	48.9599	-65.4959
S08-H___83	2.2	0.3	48.82473333	-79.35511667	Canada	3	48.8247	-79.3551
S09-H___208	2.2	0.3	48.58681667	-64.29836667	Canada	3	48.6718	-64.4645
S08-H___112	2.2	0.3	42.93158333	-81.21865	Canada	3	42.9316	-81.2187
S08-H___99	2.215	0.3	43.50666667	-79.86188333	Canada	3	43.5067	-79.8619
S10-H___440	2.22	0.3	54.4122	-110.209	Canada	3	54.4122	-110.209
S09-H___295	2.22	0.3	47.63995	-65.69046667	Canada	3	47.6399	-65.6905
S08-H___114	2.23	0.3	49.69843333	-75.95961667	Canada	3	49.6984	-75.9596
S08-H___22	2.23	0.3	49.0571	-76.97445	Canada	3	49.0571	-76.9744
S08-H___35	2.23	0.3	46.72055	-84.38268333	Canada	3	46.7206	-84.3827
S09-H___351	2.23	0.3	45.52356667	-65.83835	Canada	3	45.5236	-65.8383
S09-H___333	2.25	0.3	47.83515	-69.5371	Canada	3	47.7043	-69.3396
S08-H___77	2.25	0.3	45.33395	-79.23885	Canada	3	45.334	-79.2389
S08-H___39	2.26	0.3	48.66663333	-79.20068333	Canada	3	48.6666	-79.2007
S09-H___294	2.26	0.3	46.22848333	-63.13681667	Canada	3	46.257	-63.1568
S09-H___356	2.26	0.3	44.6221	-65.76671667	Canada	3	44.6221	-65.7667
S09-H___225	2.26	0.3	44.57623333	-65.63946667	Canada	3	44.5762	-65.6395
S08-H___67	2.27	0.3	47.65653333	-70.15235	Canada	3	47.6635	-70.1543
S09-H___276	2.27	0.3	45.19315	-67.28785	Canada	3	45.1931	-67.2878
S11-H___701	2.28	0.3	50.61073333	-119.9585167	Canada	3	50.6107	-119.959
S09-H___290	2.28	0.3	45.43945	-65.95886667	Canada	3	45.4394	-65.9589
S08-H___4	2.29	0.3	48.56116667	-78.10721667	Canada	3	48.5612	-78.1072
S08-H___88	2.3	0.3	42.25996667	-83.04563333	Canada	3	42.26	-83.0456
S11-H___695	2.31	0.3	51.0672	-114.0448833	Canada	3	51.0672	-114.045
S09-H___397	2.31	0.3	45.61236667	-61.36201667	Canada	3	45.6124	-61.362
S08-H___78	2.31	0.3	44.40311667	-76.66651667	Canada	3	44.4031	-76.6665
S09-H___246	2.31	0.3	44.3852	-64.5168	Canada	3	44.3852	-64.5168
S10-H___478	2.32	0.3	54.2678	-110.7537	Canada	3	54.2678	-110.754
S11-H___776	2.32	0.3	50.11873333	-120.7809333	Canada	3	50.1187	-120.781
S09-H___284	2.32	0.3	47.04465	-67.76323333	Canada	3	47.0447	-67.7632
S11-H___792	2.33	0.3	54.22311667	-125.7613333	Canada	3	54.2231	-125.761
S09-H___341	2.33	0.3	47.04465	-67.76323333	Canada	3	47.0447	-67.7632
S08-H___129	2.34	0.3	48.85888333	-72.23088333	Canada	3	48.8589	-72.2309
S08-H___120	2.34	0.3	48.65371667	-72.46106667	Canada	3	48.6537	-72.4611
S08-H___118	2.34	0.3	44.25415	-76.95406667	Canada	3	44.2542	-76.9541
S08-H___24	2.35	0.3	46.31495	-79.4525	Canada	3	46.3149	-79.4525
S08-H___6	2.39	0.3	49.87088333	-74.3869	Canada	3	49.8709	-74.3869
S09-H___207	2.39	0.3	46.12121667	-60.20563333	Canada	3	46.0118	-60.3341
S09-H___362	2.39	0.3	43.81636667	-66.02283333	Canada	3	43.8164	-66.0228
S09-H___256	2.4	0.3	48.9493	-54.61368333	Canada	3	48.9493	-54.6137
S09-H___310	2.4	0.3	46.12121667	-60.20563333	Canada	3	46.0118	-60.3341
S09-H___275	2.4	0.3	45.61236667	-61.36201667	Canada	3	45.6124	-61.362
S08-H___12	2.4	0.3	45.33871667	-80.0377	Canada	3	45.3387	-80.0377
S08-H___82	2.4	0.3	43.58626667	-79.63836667	Canada	3	43.5863	-79.6384
S11-H___628	2.42	0.3	56.75795	-111.4525167	Canada	3	56.7579	-111.453
S10-H___482	2.42	0.3	50.44223333	-104.60625	Canada	3	50.4422	-104.606
S08-H___139	2.43	0.3	44.23618333	-76.57918333	Canada	3	44.2362	-76.5792
S11-H___750	2.44	0.3	49.16461667	-123.94445	Canada	3	49.0415	-123.978
S09-H___380	2.44	0.3	48.94528333	-57.9436	Canada	3	48.9453	-57.9436
S08-H___46	2.44	0.3	45.33871667	-80.0377	Canada	3	45.3387	-80.0377
S09-H___264	2.45	0.3	45.39555	-71.94606667	Canada	3	45.3955	-71.9461
S08-H___75	2.45	0.3	45.35555	-79.1278	Canada	3	45.3555	-79.1278
S09-H___230	2.46	0.3	47.55816667	-52.71425	Canada	3	47.5582	-52.7142
S09-H___360	2.46	0.3	46.69843333	-64.9353	Canada	3	46.6984	-64.9353
S08-H___49	2.48	0.3	48.09866667	-77.81565	Canada	3	48.0987	-77.8157
S09-H___236	2.485	0.3	47.4693	-68.44475	Canada	3	47.4693	-68.4447
S08-H___81	2.49	0.3	49.5068	-76.19086667	Canada	3	49.5068	-76.1909
S08-H___109	2.51	0.3	49.0571	-76.97445	Canada	3	49.0571	-76.9744
S09-H___248	2.51	0.3	44.65006667	-63.58035	Canada	3	44.6501	-63.5803
S08-H___98	2.52	0.3	49.0571	-76.97445	Canada	3	49.0571	-76.9744
S09-H___232	2.52	0.3	46.22848333	-63.13681667	Canada	3	46.257	-63.1568
S09-H___238	2.52	0.3	46.1001	-71.30735	Canada	3	46.1001	-71.3074
S08-H___156	2.53	0.3	49.0571	-76.97445	Canada	3	49.0571	-76.9744
S09-H___216	2.53	0.3	44.37741667	-64.31153333	Canada	3	44.3766	-64.3018
S11-H___638	2.54	0.3	51.1781	-115.57195	Canada	3	51.1781	-115.572
S09-H___278	2.54	0.3	48.0053	-66.66335	Canada	3	47.984	-66.6437
S08-H___132	2.54	0.3	43.70786667	-79.73375	Canada	3	43.7079	-79.7337
S09-H___337	2.55	0.3	45.61233333	-61.36195	Canada	3	45.6123	-61.3619
S09-H___306	2.55	0.3	44.37741667	-64.31161667	Canada	3	44.3766	-64.3018
S08-H___127	2.56	0.3	49.74753333	-74.39815	Canada	3	49.7475	-74.3981
S09-H___221	2.56	0.3	45.61233333	-61.36195	Canada	3	45.6123	-61.3619
S09-H___266	2.58	0.3	45.93243333	-66.66636667	Canada	3	45.9324	-66.6664
S09-H___243	2.59	0.3	51.3693	-55.59623333	Canada	3	51.3693	-55.5962
S08-H___47	2.59	0.3	49.0571	-76.97445	Canada	3	49.0571	-76.9744
S09-H___211	2.605	0.3	45.6418	-61.38998333	Canada	3	45.6418	-61.39
S09-H___285	2.61	0.3	46.0675	-64.79645	Canada	3	46.0675	-64.7964
S09-H___325	2.61	0.3	46.01191667	-60.98688333	Canada	3	46.0119	-60.9869
S08-H___115	2.61	0.3	43.16055	-79.2458	Canada	3	43.1605	-79.2458
S08-H___106	2.63	0.3	45.47668333	-73.60115	Canada	3	45.4767	-73.6012
S08-H___141	2.64	0.3	48.10571667	-76.39555	Canada	3	48.1057	-76.3956
S09-H___377	2.64	0.3	46.21253333	-60.24581667	Canada	3	46.1031	-60.3743
S11-H___803	2.65	0.3	49.69606667	-112.8134333	Canada	3	49.6961	-112.813
S08-H___108	2.65	0.3	48.24113333	-79.0382	Canada	3	48.2411	-79.0382
S09-H___282	2.66	0.3	47.60323333	-59.1694	Canada	3	47.6032	-59.1694
S08-H___94	2.67	0.3	46.38461667	-75.982	Canada	3	46.3846	-75.982
S08-H___126	2.675	0.3	46.76576667	-71.3115	Canada	3	46.763	-71.3039
S11-H___636	2.68	0.3	50.9984	-118.1992	Canada	3	50.9984	-118.199
S11-H___647	2.71	0.3	51.64446667	-111.99415	Canada	3	51.6445	-111.994
S09-H___345	2.71	0.3	48.98843333	-64.3729	Canada	3	48.9846	-64.6491
S09-H___296	2.71	0.3	48.94528333	-57.9436	Canada	3	48.9453	-57.9436
S09-H___210	2.72	0.3	49.5906	-57.90995	Canada	3	49.5906	-57.91
S09-H___277	2.72	0.3	46.1684	-67.59776667	Canada	3	46.1684	-67.5978
S09-H___215	2.72	0.3	44.3852	-64.5168	Canada	3	44.3852	-64.5168
S09-H___353	2.73	0.3	48.44075	-68.54421667	Canada	3	48.3393	-68.4777
S08-H___71	2.74	0.3	42.93158333	-81.21865	Canada	3	42.9316	-81.2187
S08-H___7	2.75	0.3	49.07023333	-81.0212	Canada	3	49.0702	-81.0212
S09-H___394	2.75	0.3	46.1001	-71.30735	Canada	3	46.1001	-71.3074
S08-H___103	2.76	0.3	48.23176667	-69.8015	Canada	3	48.2318	-69.8015
S09-H___315	2.76	0.3	47.2441	-53.96308333	Canada	3	47.2367	-53.959
S09-H___304	2.77	0.3	46.1907	-59.98348333	Canada	3	46.0812	-60.112
S08-H___34	2.78	0.3	43.74546667	-79.26723333	Canada	3	43.7455	-79.2672
S09-H___320	2.79	0.3	46.65568333	-60.3716	Canada	3	46.5462	-60.5001
S09-H___245	2.8	0.3	46.38635	-63.7407	Canada	3	46.3863	-63.7407
S08-H___136	2.8	0.3	44.29066667	-77.35175	Canada	3	44.2907	-77.3518
S09-H___376	2.81	0.3	45.65345	-60.86143333	Canada	3	45.6535	-60.8329
S11-H___696	2.82	0.3	52.27421667	-113.7963333	Canada	3	52.2742	-113.796
S11-H___646	2.84	0.3	49.0993	-117.6623333	Canada	3	49.0993	-117.662
S08-H___146	2.84	0.3	46.53611667	-84.31956667	Canada	3	46.5361	-84.3196
S09-H___314	2.84	0.3	44.03656667	-64.70493333	Canada	3	44.0366	-64.7049
S09-H___332	2.88	0.3	48.76195	-64.45813333	Canada	3	48.7581	-64.7343
S09-H___395	2.89	0.3	46.65568333	-60.3716	Canada	3	46.5462	-60.5001
S09-H___270	2.91	0.3	46.0995	-60.75391667	Canada	3	46.1015	-60.7545
S09-H___390	2.92	0.3	49.21941667	-68.14165	Canada	3	49.2693	-68.155
S09-H___370	2.92	0.3	45.62395	-61.67098333	Canada	3	45.624	-61.671
S09-H___289	2.945	0.3	45.16963333	-67.18918333	Canada	3	45.1696	-67.1892
S11-H___791	2.95	0.3	49.0988	-122.65525	Canada	3	49.0988	-122.655
S08-H___64	2.96	0.3	48.41041667	-71.0483	Canada	3	48.4104	-71.0483
S09-H___387	3	0.3	45.94253333	-64.3748	Canada	3	45.9425	-64.3748
S09-H___354	3.02	0.3	46.454	-64.07925	Canada	3	46.454	-64.0792
S09-H___348	3.06	0.3	49.40205	-54.28636667	Canada	3	49.4092	-54.2915
S09-H___223	3.1	0.3	47.63995	-65.69046667	Canada	3	47.6399	-65.6905
S09-H___396	3.13	0.3	46.62473333	-64.89475	Canada	3	46.6247	-64.8948
S11-H___754	3.14	0.3	52.27421667	-113.7963333	Canada	3	52.2742	-113.796
S09-H___378	3.14	0.3	46.62473333	-64.89475	Canada	3	46.6247	-64.8948
S09-H___331	3.15	0.3	46.5418	-64.94376667	Canada	3	46.5418	-64.9438
S11-H___755	3.16	0.3	49.14866667	-122.9125	Canada	3	49.1487	-122.912
S09-H___371	3.16	0.3	46.24015	-60.22375	Canada	3	46.1307	-60.3522
S09-H___372	3.17	0.3	46.5418	-64.94376667	Canada	3	46.5418	-64.9438
S09-H___226	3.17	0.3	45.61686667	-62.00013333	Canada	3	45.6169	-62.0001
S08-H___140	3.205	0.3	48.5888	-71.6307	Canada	3	48.5888	-71.6307
S08-H___26	3.21	0.3	49.0571	-76.97445	Canada	3	49.0571	-76.9744
S09-H___260	3.21	0.3	44.37741667	-64.31161667	Canada	3	44.3766	-64.3018
S09-H___212	3.22	0.3	48.71443333	-64.27905	Canada	3	48.7144	-64.2791
S09-H___338	3.23	0.3	47.55816667	-52.71425	Canada	3	47.5582	-52.7142
S11-H___697	3.235	0.3	50.59035	-127.0878167	Canada	3	50.4729	-127.105
S09-H___251	3.27	0.3	49.21483333	-55.05363333	Canada	3	49.2148	-55.0536
S11-H___673	3.29	0.3	49.37516667	-121.4261	Canada	3	49.3752	-121.426
S08-H___160	3.34	0.3	48.24113333	-79.0382	Canada	3	48.2411	-79.0382
S08-H___111	3.34	0.3	45.3734	-75.60231667	Canada	3	45.3734	-75.6023
S09-H___202	3.37	0.3	46.62903333	-61.01105	Canada	3	46.4506	-60.992
S09-H___382	3.39	0.3	45.59011667	-62.64721667	Canada	3	45.5901	-62.6472
S11-H___711	3.42	0.3	49.0951	-116.5038833	Canada	3	49.0951	-116.504
S09-H___247	3.43	0.3	44.3852	-64.5168	Canada	3	44.3852	-64.5168
S11-H___660	3.435	0.3	49.1275	-121.9537667	Canada	3	49.1275	-121.954
S11-H___654	3.44	0.3	54.22311667	-125.7613333	Canada	3	54.2231	-125.761
S09-H___349	3.44	0.3	44.03656667	-64.70493333	Canada	3	44.0366	-64.7049
S09-H___263	3.445	0.3	46.65568333	-60.3716	Canada	3	46.5462	-60.5001
S11-H___793	3.49	0.3	48.38928333	-123.9051167	Canada	3	48.4676	-124.084
S08-H___124	3.52	0.3	43.76818333	-79.49228333	Canada	3	43.7682	-79.4923
S08-H___25	3.525	0.3	47.99188333	-84.78051667	Canada	3	47.9919	-84.7805
S09-H___391	3.58	0.3	51.3693	-55.59623333	Canada	3	51.3693	-55.5962
S09-H___399	3.615	0.3	51.3693	-55.59623333	Canada	3	51.3693	-55.5962
S09-H___268	3.63	0.3	45.59011667	-62.64721667	Canada	3	45.5901	-62.6472
S08-H___107	3.65	0.3	43.65121667	-79.38488333	Canada	3	43.6512	-79.3849
S08-H___31	3.66	0.3	45.3734	-75.60231667	Canada	3	45.3734	-75.6023
S09-H___299	3.84	0.3	46.1684	-67.59776667	Canada	3	46.1684	-67.5978
S09-H___255	3.975	0.3	47.16885	-67.9172	Canada	3	47.1688	-67.9172
S09-H___339	3.98	0.3	45.93243333	-66.66636667	Canada	3	45.9324	-66.6664
S08-H___68	4.055	0.3	48.47628333	-81.30741667	Canada	3	48.4763	-81.3074
S09-H___352	4.09	0.3	45.46678333	-63.51383333	Canada	3	45.4668	-63.5138
S09-H___288	4.095	0.3	43.85685	-66.1125	Canada	3	43.8568	-66.1125
S09-H___359	4.1	0.3	44.65006667	-63.58035	Canada	3	44.6501	-63.5803
S09-H___305	4.15	0.3	45.3648	-63.2033	Canada	3	45.3648	-63.2033
S09-H___347	4.34	0.3	45.55448333	-61.88896667	Canada	3	45.5545	-61.889
S08-H___17	4.59	0.3	46.96993333	-71.40338333	Canada	3	46.9699	-71.4034
S09-H___308	4.77	0.3	47.37626667	-68.31485	Canada	3	47.3763	-68.3148
