# Supplementary material for: Multi-isotopes in human hair: A tool to initiate cross-border collaboration in international cold-cases
Source: PLoS One. 2022 Oct 26;17(10):e0275902. doi: 10.1371/journal.pone.0275902 (PMC9603990; doi:10.1371/journal.pone.0275902)
Supplement: S2 Database — Database containing the compiled and newly generated hydrogen isotope data in hair of residents from North America. The database is formatted for compatibility with the accompanying R scripts and assignR package suborigin() function [59]. See suborigin() documentation for column names. (CSV) [file pone.0275902.s002.csv]

Site_ID	Site_name	State	Country	Site_comments	Dataset_ID	Sample_ID	Sample_ID_orig	Taxon	Group	Source_quality	Age_class	Material_type	Matrix	d2H	d2H.sd	d18O	d18O.sd	Sample_comments	Longitude	Latitude	Reference
1161	USAUTPrice	NA	NA	NA	10	2047	NA	Homo sapiens	Modern human	NA	NA	Hair	Keratin	-88.01864359	2.516386946	9.98827591	0.2	NA	-110.8223	39.5987	Ehleringer JR, Bowen GJ, Chesson LA, West AG, Podlesak DW, Cerling TE. Hydrogen and oxygen isotope ratios in human hair are related to geography. Proc Natl Acad Sci U S A. 2008 Feb 26;105(8):2788-93. doi: 10.1073/pnas.0712228105.
1161	USAUTPrice	NA	NA	NA	10	2048	NA	Homo sapiens	Modern human	NA	NA	Hair	Keratin	-85.75001889	2.352405965	9.005529173	0.2	NA	-110.8223	39.5987	Ehleringer JR, Bowen GJ, Chesson LA, West AG, Podlesak DW, Cerling TE. Hydrogen and oxygen isotope ratios in human hair are related to geography. Proc Natl Acad Sci U S A. 2008 Feb 26;105(8):2788-93. doi: 10.1073/pnas.0712228105.
1161	USAUTPrice	NA	NA	NA	10	2049	NA	Homo sapiens	Modern human	NA	NA	Hair	Keratin	-81.95887498	2.362585886	7.648332955	0.2	NA	-110.8223	39.5987	Ehleringer JR, Bowen GJ, Chesson LA, West AG, Podlesak DW, Cerling TE. Hydrogen and oxygen isotope ratios in human hair are related to geography. Proc Natl Acad Sci U S A. 2008 Feb 26;105(8):2788-93. doi: 10.1073/pnas.0712228105.
1162	USAUTMonticello	NA	NA	NA	10	2050	NA	Homo sapiens	Modern human	NA	NA	Hair	Keratin	-76.33008356	1.998584495	8.969474348	0.2	NA	-109.3425	37.8697	Ehleringer JR, Bowen GJ, Chesson LA, West AG, Podlesak DW, Cerling TE. Hydrogen and oxygen isotope ratios in human hair are related to geography. Proc Natl Acad Sci U S A. 2008 Feb 26;105(8):2788-93. doi: 10.1073/pnas.0712228105.
1162	USAUTMonticello	NA	NA	NA	10	2051	NA	Homo sapiens	Modern human	NA	NA	Hair	Keratin	-71.00896358	2.027604321	10.08986351	0.2	NA	-109.3425	37.8697	Ehleringer JR, Bowen GJ, Chesson LA, West AG, Podlesak DW, Cerling TE. Hydrogen and oxygen isotope ratios in human hair are related to geography. Proc Natl Acad Sci U S A. 2008 Feb 26;105(8):2788-93. doi: 10.1073/pnas.0712228105.
1162	USAUTMonticello	NA	NA	NA	10	2052	NA	Homo sapiens	Modern human	NA	NA	Hair	Keratin	-74.86291554	2.015563463	11.54309919	0.2	NA	-109.3425	37.8697	Ehleringer JR, Bowen GJ, Chesson LA, West AG, Podlesak DW, Cerling TE. Hydrogen and oxygen isotope ratios in human hair are related to geography. Proc Natl Acad Sci U S A. 2008 Feb 26;105(8):2788-93. doi: 10.1073/pnas.0712228105.
1163	USANMGrants	NA	NA	NA	10	2053	NA	Homo sapiens	Modern human	NA	NA	Hair	Keratin	-68.69481432	2.31406074	11.79661423	0.2	NA	-107.8508	35.1506	Ehleringer JR, Bowen GJ, Chesson LA, West AG, Podlesak DW, Cerling TE. Hydrogen and oxygen isotope ratios in human hair are related to geography. Proc Natl Acad Sci U S A. 2008 Feb 26;105(8):2788-93. doi: 10.1073/pnas.0712228105.
1163	USANMGrants	NA	NA	NA	10	2054	NA	Homo sapiens	Modern human	NA	NA	Hair	Keratin	-70.0101286	2.106479777	11.39771888	0.2	NA	-107.8508	35.1506	Ehleringer JR, Bowen GJ, Chesson LA, West AG, Podlesak DW, Cerling TE. Hydrogen and oxygen isotope ratios in human hair are related to geography. Proc Natl Acad Sci U S A. 2008 Feb 26;105(8):2788-93. doi: 10.1073/pnas.0712228105.
1163	USANMGrants	NA	NA	NA	10	2055	NA	Homo sapiens	Modern human	NA	NA	Hair	Keratin	-80.59281342	2.452917957	11.92173122	0.2	NA	-107.8508	35.1506	Ehleringer JR, Bowen GJ, Chesson LA, West AG, Podlesak DW, Cerling TE. Hydrogen and oxygen isotope ratios in human hair are related to geography. Proc Natl Acad Sci U S A. 2008 Feb 26;105(8):2788-93. doi: 10.1073/pnas.0712228105.
1163	USANMGrants	NA	NA	NA	10	2056	NA	Homo sapiens	Modern human	NA	NA	Hair	Keratin	-71.49457972	2.187601142	10.67315645	0.2	NA	-107.8508	35.1506	Ehleringer JR, Bowen GJ, Chesson LA, West AG, Podlesak DW, Cerling TE. Hydrogen and oxygen isotope ratios in human hair are related to geography. Proc Natl Acad Sci U S A. 2008 Feb 26;105(8):2788-93. doi: 10.1073/pnas.0712228105.
1164	USANMVaughn	NA	NA	NA	10	2057	NA	Homo sapiens	Modern human	NA	NA	Hair	Keratin	-68.80706741	2.000635889	10.2700895	0.2	NA	-105.2179	34.5997	Ehleringer JR, Bowen GJ, Chesson LA, West AG, Podlesak DW, Cerling TE. Hydrogen and oxygen isotope ratios in human hair are related to geography. Proc Natl Acad Sci U S A. 2008 Feb 26;105(8):2788-93. doi: 10.1073/pnas.0712228105.
1164	USANMVaughn	NA	NA	NA	10	2058	NA	Homo sapiens	Modern human	NA	NA	Hair	Keratin	-106.0396053	2.701234815	9.117209449	0.2	NA	-105.2179	34.5997	Ehleringer JR, Bowen GJ, Chesson LA, West AG, Podlesak DW, Cerling TE. Hydrogen and oxygen isotope ratios in human hair are related to geography. Proc Natl Acad Sci U S A. 2008 Feb 26;105(8):2788-93. doi: 10.1073/pnas.0712228105.
1164	USANMVaughn	NA	NA	NA	10	2059	NA	Homo sapiens	Modern human	NA	NA	Hair	Keratin	-66.25860754	1.930276224	11.23358884	0.2	NA	-105.2179	34.5997	Ehleringer JR, Bowen GJ, Chesson LA, West AG, Podlesak DW, Cerling TE. Hydrogen and oxygen isotope ratios in human hair are related to geography. Proc Natl Acad Sci U S A. 2008 Feb 26;105(8):2788-93. doi: 10.1073/pnas.0712228105.
1165	USANMRoswell	NA	NA	NA	10	2060	NA	Homo sapiens	Modern human	NA	NA	Hair	Keratin	-59.91047023	2.188974853	13.40915389	0.2	NA	-104.5221	33.4293	Ehleringer JR, Bowen GJ, Chesson LA, West AG, Podlesak DW, Cerling TE. Hydrogen and oxygen isotope ratios in human hair are related to geography. Proc Natl Acad Sci U S A. 2008 Feb 26;105(8):2788-93. doi: 10.1073/pnas.0712228105.
1165	USANMRoswell	NA	NA	NA	10	2061	NA	Homo sapiens	Modern human	NA	NA	Hair	Keratin	-64.60442679	1.845474494	13.319531	0.2	NA	-104.5221	33.4293	Ehleringer JR, Bowen GJ, Chesson LA, West AG, Podlesak DW, Cerling TE. Hydrogen and oxygen isotope ratios in human hair are related to geography. Proc Natl Acad Sci U S A. 2008 Feb 26;105(8):2788-93. doi: 10.1073/pnas.0712228105.
1165	USANMRoswell	NA	NA	NA	10	2062	NA	Homo sapiens	Modern human	NA	NA	Hair	Keratin	-64.74991207	2.230567796	12.4981917	0.2	NA	-104.5221	33.4293	Ehleringer JR, Bowen GJ, Chesson LA, West AG, Podlesak DW, Cerling TE. Hydrogen and oxygen isotope ratios in human hair are related to geography. Proc Natl Acad Sci U S A. 2008 Feb 26;105(8):2788-93. doi: 10.1073/pnas.0712228105.
1166	USANMArtesia	NA	NA	NA	10	2063	NA	Homo sapiens	Modern human	NA	NA	Hair	Keratin	-64.68672911	1.957949415	10.53935144	0.2	NA	-104.4034	32.8425	Ehleringer JR, Bowen GJ, Chesson LA, West AG, Podlesak DW, Cerling TE. Hydrogen and oxygen isotope ratios in human hair are related to geography. Proc Natl Acad Sci U S A. 2008 Feb 26;105(8):2788-93. doi: 10.1073/pnas.0712228105.
1166	USANMArtesia	NA	NA	NA	10	2064	NA	Homo sapiens	Modern human	NA	NA	Hair	Keratin	-63.63790216	2.111441557	10.76633926	0.2	NA	-104.4034	32.8425	Ehleringer JR, Bowen GJ, Chesson LA, West AG, Podlesak DW, Cerling TE. Hydrogen and oxygen isotope ratios in human hair are related to geography. Proc Natl Acad Sci U S A. 2008 Feb 26;105(8):2788-93. doi: 10.1073/pnas.0712228105.
1166	USANMArtesia	NA	NA	NA	10	2065	NA	Homo sapiens	Modern human	NA	NA	Hair	Keratin	-60.02638049	1.945030502	11.77904215	0.2	NA	-104.4034	32.8425	Ehleringer JR, Bowen GJ, Chesson LA, West AG, Podlesak DW, Cerling TE. Hydrogen and oxygen isotope ratios in human hair are related to geography. Proc Natl Acad Sci U S A. 2008 Feb 26;105(8):2788-93. doi: 10.1073/pnas.0712228105.
1167	USATXPecos	NA	NA	NA	10	2066	NA	Homo sapiens	Modern human	NA	NA	Hair	Keratin	-56.42668672	1.973819554	13.81642658	0.2	NA	-103.4921	31.4198	Ehleringer JR, Bowen GJ, Chesson LA, West AG, Podlesak DW, Cerling TE. Hydrogen and oxygen isotope ratios in human hair are related to geography. Proc Natl Acad Sci U S A. 2008 Feb 26;105(8):2788-93. doi: 10.1073/pnas.0712228105.
1167	USATXPecos	NA	NA	NA	10	2067	NA	Homo sapiens	Modern human	NA	NA	Hair	Keratin	-57.97405519	1.726434234	13.61238105	0.2	NA	-103.4921	31.4198	Ehleringer JR, Bowen GJ, Chesson LA, West AG, Podlesak DW, Cerling TE. Hydrogen and oxygen isotope ratios in human hair are related to geography. Proc Natl Acad Sci U S A. 2008 Feb 26;105(8):2788-93. doi: 10.1073/pnas.0712228105.
1167	USATXPecos	NA	NA	NA	10	2068	NA	Homo sapiens	Modern human	NA	NA	Hair	Keratin	-55.24713236	2.07501962	14.57560201	0.2	NA	-103.4921	31.4198	Ehleringer JR, Bowen GJ, Chesson LA, West AG, Podlesak DW, Cerling TE. Hydrogen and oxygen isotope ratios in human hair are related to geography. Proc Natl Acad Sci U S A. 2008 Feb 26;105(8):2788-93. doi: 10.1073/pnas.0712228105.
1168	USATXOdessa	NA	NA	NA	10	2069	NA	Homo sapiens	Modern human	NA	NA	Hair	Keratin	-56.48144544	1.996466328	16.10790284	0.2	NA	-103.3747	31.8552	Ehleringer JR, Bowen GJ, Chesson LA, West AG, Podlesak DW, Cerling TE. Hydrogen and oxygen isotope ratios in human hair are related to geography. Proc Natl Acad Sci U S A. 2008 Feb 26;105(8):2788-93. doi: 10.1073/pnas.0712228105.
1168	USATXOdessa	NA	NA	NA	10	2070	NA	Homo sapiens	Modern human	NA	NA	Hair	Keratin	-49.14057465	2.079424964	13.85296044	0.2	NA	-103.3747	31.8552	Ehleringer JR, Bowen GJ, Chesson LA, West AG, Podlesak DW, Cerling TE. Hydrogen and oxygen isotope ratios in human hair are related to geography. Proc Natl Acad Sci U S A. 2008 Feb 26;105(8):2788-93. doi: 10.1073/pnas.0712228105.
1168	USATXOdessa	NA	NA	NA	10	2071	NA	Homo sapiens	Modern human	NA	NA	Hair	Keratin	-50.67827491	2.230108007	14.63086379	0.2	NA	-103.3747	31.8552	Ehleringer JR, Bowen GJ, Chesson LA, West AG, Podlesak DW, Cerling TE. Hydrogen and oxygen isotope ratios in human hair are related to geography. Proc Natl Acad Sci U S A. 2008 Feb 26;105(8):2788-93. doi: 10.1073/pnas.0712228105.
1169	USATXBig Spring	NA	NA	NA	10	2072	NA	Homo sapiens	Modern human	NA	NA	Hair	Keratin	-50.84275291	2.392328574	15.83856736	0.2	NA	-101.4786	32.25	Ehleringer JR, Bowen GJ, Chesson LA, West AG, Podlesak DW, Cerling TE. Hydrogen and oxygen isotope ratios in human hair are related to geography. Proc Natl Acad Sci U S A. 2008 Feb 26;105(8):2788-93. doi: 10.1073/pnas.0712228105.
1169	USATXBig Spring	NA	NA	NA	10	2073	NA	Homo sapiens	Modern human	NA	NA	Hair	Keratin	-53.43683637	2.173428652	16.04864245	0.2	NA	-101.4786	32.25	Ehleringer JR, Bowen GJ, Chesson LA, West AG, Podlesak DW, Cerling TE. Hydrogen and oxygen isotope ratios in human hair are related to geography. Proc Natl Acad Sci U S A. 2008 Feb 26;105(8):2788-93. doi: 10.1073/pnas.0712228105.
1169	USATXBig Spring	NA	NA	NA	10	2074	NA	Homo sapiens	Modern human	NA	NA	Hair	Keratin	-47.8362957	2.11921517	15.77158218	0.2	NA	-101.4786	32.25	Ehleringer JR, Bowen GJ, Chesson LA, West AG, Podlesak DW, Cerling TE. Hydrogen and oxygen isotope ratios in human hair are related to geography. Proc Natl Acad Sci U S A. 2008 Feb 26;105(8):2788-93. doi: 10.1073/pnas.0712228105.
1170	USATXSan Angelo	NA	NA	NA	10	2075	NA	Homo sapiens	Modern human	NA	NA	Hair	Keratin	-60.94550446	2.140000769	14.67800218	0.2	NA	-100.4965	31.4255	Ehleringer JR, Bowen GJ, Chesson LA, West AG, Podlesak DW, Cerling TE. Hydrogen and oxygen isotope ratios in human hair are related to geography. Proc Natl Acad Sci U S A. 2008 Feb 26;105(8):2788-93. doi: 10.1073/pnas.0712228105.
1170	USATXSan Angelo	NA	NA	NA	10	2076	NA	Homo sapiens	Modern human	NA	NA	Hair	Keratin	-48.20023957	1.990911872	15.30908959	0.2	NA	-100.4965	31.4255	Ehleringer JR, Bowen GJ, Chesson LA, West AG, Podlesak DW, Cerling TE. Hydrogen and oxygen isotope ratios in human hair are related to geography. Proc Natl Acad Sci U S A. 2008 Feb 26;105(8):2788-93. doi: 10.1073/pnas.0712228105.
1170	USATXSan Angelo	NA	NA	NA	10	2077	NA	Homo sapiens	Modern human	NA	NA	Hair	Keratin	-53.40820179	1.983696539	16.04746835	0.2	NA	-100.4965	31.4255	Ehleringer JR, Bowen GJ, Chesson LA, West AG, Podlesak DW, Cerling TE. Hydrogen and oxygen isotope ratios in human hair are related to geography. Proc Natl Acad Sci U S A. 2008 Feb 26;105(8):2788-93. doi: 10.1073/pnas.0712228105.
1171	USATXKerrville	NA	NA	NA	10	2078	NA	Homo sapiens	Modern human	NA	NA	Hair	Keratin	-57.1095894	1.980031526	12.06718748	0.2	NA	-99.1647	30.0667	Ehleringer JR, Bowen GJ, Chesson LA, West AG, Podlesak DW, Cerling TE. Hydrogen and oxygen isotope ratios in human hair are related to geography. Proc Natl Acad Sci U S A. 2008 Feb 26;105(8):2788-93. doi: 10.1073/pnas.0712228105.
1171	USATXKerrville	NA	NA	NA	10	2079	NA	Homo sapiens	Modern human	NA	NA	Hair	Keratin	-61.41654197	2.222758077	14.54502981	0.2	NA	-99.1647	30.0667	Ehleringer JR, Bowen GJ, Chesson LA, West AG, Podlesak DW, Cerling TE. Hydrogen and oxygen isotope ratios in human hair are related to geography. Proc Natl Acad Sci U S A. 2008 Feb 26;105(8):2788-93. doi: 10.1073/pnas.0712228105.
1171	USATXKerrville	NA	NA	NA	10	2080	NA	Homo sapiens	Modern human	NA	NA	Hair	Keratin	-59.25065633	2.275340514	11.78585403	0.2	NA	-99.1647	30.0667	Ehleringer JR, Bowen GJ, Chesson LA, West AG, Podlesak DW, Cerling TE. Hydrogen and oxygen isotope ratios in human hair are related to geography. Proc Natl Acad Sci U S A. 2008 Feb 26;105(8):2788-93. doi: 10.1073/pnas.0712228105.
1172	USATXLuling	NA	NA	NA	10	2081	NA	Homo sapiens	Modern human	NA	NA	Hair	Keratin	-51.74292215	2.111102149	13.68067666	0.2	NA	-97.6494	29.6818	Ehleringer JR, Bowen GJ, Chesson LA, West AG, Podlesak DW, Cerling TE. Hydrogen and oxygen isotope ratios in human hair are related to geography. Proc Natl Acad Sci U S A. 2008 Feb 26;105(8):2788-93. doi: 10.1073/pnas.0712228105.
1172	USATXLuling	NA	NA	NA	10	2082	NA	Homo sapiens	Modern human	NA	NA	Hair	Keratin	-57.32325875	2.331997003	12.37775951	0.2	NA	-97.6494	29.6818	Ehleringer JR, Bowen GJ, Chesson LA, West AG, Podlesak DW, Cerling TE. Hydrogen and oxygen isotope ratios in human hair are related to geography. Proc Natl Acad Sci U S A. 2008 Feb 26;105(8):2788-93. doi: 10.1073/pnas.0712228105.
1172	USATXLuling	NA	NA	NA	10	2083	NA	Homo sapiens	Modern human	NA	NA	Hair	Keratin	-64.82708909	2.206261898	12.63571893	0.2	NA	-97.6494	29.6818	Ehleringer JR, Bowen GJ, Chesson LA, West AG, Podlesak DW, Cerling TE. Hydrogen and oxygen isotope ratios in human hair are related to geography. Proc Natl Acad Sci U S A. 2008 Feb 26;105(8):2788-93. doi: 10.1073/pnas.0712228105.
1173	USATXColumbus	NA	NA	NA	10	2084	NA	Homo sapiens	Modern human	NA	NA	Hair	Keratin	-46.10235476	2.163873506	13.32518811	0.2	NA	-96.5468	29.706	Ehleringer JR, Bowen GJ, Chesson LA, West AG, Podlesak DW, Cerling TE. Hydrogen and oxygen isotope ratios in human hair are related to geography. Proc Natl Acad Sci U S A. 2008 Feb 26;105(8):2788-93. doi: 10.1073/pnas.0712228105.
1173	USATXColumbus	NA	NA	NA	10	2085	NA	Homo sapiens	Modern human	NA	NA	Hair	Keratin	-54.93449059	2.024102169	16.07334994	0.2	NA	-96.5468	29.706	Ehleringer JR, Bowen GJ, Chesson LA, West AG, Podlesak DW, Cerling TE. Hydrogen and oxygen isotope ratios in human hair are related to geography. Proc Natl Acad Sci U S A. 2008 Feb 26;105(8):2788-93. doi: 10.1073/pnas.0712228105.
1173	USATXColumbus	NA	NA	NA	10	2086	NA	Homo sapiens	Modern human	NA	NA	Hair	Keratin	-52.35120051	2.368858291	14.55777144	0.2	NA	-96.5468	29.706	Ehleringer JR, Bowen GJ, Chesson LA, West AG, Podlesak DW, Cerling TE. Hydrogen and oxygen isotope ratios in human hair are related to geography. Proc Natl Acad Sci U S A. 2008 Feb 26;105(8):2788-93. doi: 10.1073/pnas.0712228105.
1174	USALALake Charles	NA	NA	NA	10	2087	NA	Homo sapiens	Modern human	NA	NA	Hair	Keratin	-49.93107478	1.892875307	14.78844932	0.2	NA	-93.2183	30.1878	Ehleringer JR, Bowen GJ, Chesson LA, West AG, Podlesak DW, Cerling TE. Hydrogen and oxygen isotope ratios in human hair are related to geography. Proc Natl Acad Sci U S A. 2008 Feb 26;105(8):2788-93. doi: 10.1073/pnas.0712228105.
1174	USALALake Charles	NA	NA	NA	10	2088	NA	Homo sapiens	Modern human	NA	NA	Hair	Keratin	-53.66178025	2.171035504	14.96730776	0.2	NA	-93.2183	30.1878	Ehleringer JR, Bowen GJ, Chesson LA, West AG, Podlesak DW, Cerling TE. Hydrogen and oxygen isotope ratios in human hair are related to geography. Proc Natl Acad Sci U S A. 2008 Feb 26;105(8):2788-93. doi: 10.1073/pnas.0712228105.
1174	USALALake Charles	NA	NA	NA	10	2089	NA	Homo sapiens	Modern human	NA	NA	Hair	Keratin	-51.04189299	2.08293153	14.26390011	0.2	NA	-93.2183	30.1878	Ehleringer JR, Bowen GJ, Chesson LA, West AG, Podlesak DW, Cerling TE. Hydrogen and oxygen isotope ratios in human hair are related to geography. Proc Natl Acad Sci U S A. 2008 Feb 26;105(8):2788-93. doi: 10.1073/pnas.0712228105.
1175	USALAAlexandria	NA	NA	NA	10	2090	NA	Homo sapiens	Modern human	NA	NA	Hair	Keratin	-51.57085726	2.315005446	13.80222859	0.2	NA	-92.4982	31.2599	Ehleringer JR, Bowen GJ, Chesson LA, West AG, Podlesak DW, Cerling TE. Hydrogen and oxygen isotope ratios in human hair are related to geography. Proc Natl Acad Sci U S A. 2008 Feb 26;105(8):2788-93. doi: 10.1073/pnas.0712228105.
1176	USALAAlexandria	NA	NA	NA	10	2091	NA	Homo sapiens	Modern human	NA	NA	Hair	Keratin	-47.91119341	2.378587626	13.40021438	0.2	NA	-92.5	31.2599	Ehleringer JR, Bowen GJ, Chesson LA, West AG, Podlesak DW, Cerling TE. Hydrogen and oxygen isotope ratios in human hair are related to geography. Proc Natl Acad Sci U S A. 2008 Feb 26;105(8):2788-93. doi: 10.1073/pnas.0712228105.
1176	USALAAlexandria	NA	NA	NA	10	2092	NA	Homo sapiens	Modern human	NA	NA	Hair	Keratin	-51.76407074	2.173004766	15.33862449	0.2	NA	-92.5	31.2599	Ehleringer JR, Bowen GJ, Chesson LA, West AG, Podlesak DW, Cerling TE. Hydrogen and oxygen isotope ratios in human hair are related to geography. Proc Natl Acad Sci U S A. 2008 Feb 26;105(8):2788-93. doi: 10.1073/pnas.0712228105.
1177	USALAMonroe	NA	NA	NA	10	2093	NA	Homo sapiens	Modern human	NA	NA	Hair	Keratin	-52.73413458	2.423349902	14.84901056	0.2	NA	-92.0809	32.4873	Ehleringer JR, Bowen GJ, Chesson LA, West AG, Podlesak DW, Cerling TE. Hydrogen and oxygen isotope ratios in human hair are related to geography. Proc Natl Acad Sci U S A. 2008 Feb 26;105(8):2788-93. doi: 10.1073/pnas.0712228105.
1177	USALAMonroe	NA	NA	NA	10	2094	NA	Homo sapiens	Modern human	NA	NA	Hair	Keratin	-53.02386272	2.041230088	14.62218427	0.2	NA	-92.0809	32.4873	Ehleringer JR, Bowen GJ, Chesson LA, West AG, Podlesak DW, Cerling TE. Hydrogen and oxygen isotope ratios in human hair are related to geography. Proc Natl Acad Sci U S A. 2008 Feb 26;105(8):2788-93. doi: 10.1073/pnas.0712228105.
1177	USALAMonroe	NA	NA	NA	10	2095	NA	Homo sapiens	Modern human	NA	NA	Hair	Keratin	-62.79891801	1.845250459	14.70770613	0.2	NA	-92.0809	32.4873	Ehleringer JR, Bowen GJ, Chesson LA, West AG, Podlesak DW, Cerling TE. Hydrogen and oxygen isotope ratios in human hair are related to geography. Proc Natl Acad Sci U S A. 2008 Feb 26;105(8):2788-93. doi: 10.1073/pnas.0712228105.
1178	USAARPine Bluff	NA	NA	NA	10	2096	NA	Homo sapiens	Modern human	NA	NA	Hair	Keratin	-80.71249268	2.402832236	13.84062536	0.2	NA	-91.9806	34.2139	Ehleringer JR, Bowen GJ, Chesson LA, West AG, Podlesak DW, Cerling TE. Hydrogen and oxygen isotope ratios in human hair are related to geography. Proc Natl Acad Sci U S A. 2008 Feb 26;105(8):2788-93. doi: 10.1073/pnas.0712228105.
1178	USAARPine Bluff	NA	NA	NA	10	2097	NA	Homo sapiens	Modern human	NA	NA	Hair	Keratin	-55.47396727	1.856749652	13.66115154	0.2	NA	-91.9806	34.2139	Ehleringer JR, Bowen GJ, Chesson LA, West AG, Podlesak DW, Cerling TE. Hydrogen and oxygen isotope ratios in human hair are related to geography. Proc Natl Acad Sci U S A. 2008 Feb 26;105(8):2788-93. doi: 10.1073/pnas.0712228105.
1179	USAARConway	NA	NA	NA	10	2098	NA	Homo sapiens	Modern human	NA	NA	Hair	Keratin	-56.48521762	2.102585189	14.6575426	0.2	NA	-92.4372	35.0909	Ehleringer JR, Bowen GJ, Chesson LA, West AG, Podlesak DW, Cerling TE. Hydrogen and oxygen isotope ratios in human hair are related to geography. Proc Natl Acad Sci U S A. 2008 Feb 26;105(8):2788-93. doi: 10.1073/pnas.0712228105.
1179	USAARConway	NA	NA	NA	10	2099	NA	Homo sapiens	Modern human	NA	NA	Hair	Keratin	-55.19330446	2.4204839	14.3326488	0.2	NA	-92.4372	35.0909	Ehleringer JR, Bowen GJ, Chesson LA, West AG, Podlesak DW, Cerling TE. Hydrogen and oxygen isotope ratios in human hair are related to geography. Proc Natl Acad Sci U S A. 2008 Feb 26;105(8):2788-93. doi: 10.1073/pnas.0712228105.
1179	USAARConway	NA	NA	NA	10	2100	NA	Homo sapiens	Modern human	NA	NA	Hair	Keratin	-54.13030299	2.298810845	13.25138414	0.2	NA	-92.4372	35.0909	Ehleringer JR, Bowen GJ, Chesson LA, West AG, Podlesak DW, Cerling TE. Hydrogen and oxygen isotope ratios in human hair are related to geography. Proc Natl Acad Sci U S A. 2008 Feb 26;105(8):2788-93. doi: 10.1073/pnas.0712228105.
1180	USAARFort Smith	NA	NA	NA	10	2101	NA	Homo sapiens	Modern human	NA	NA	Hair	Keratin	-56.17898009	2.185737622	13.66465638	0.2	NA	-94.4221	35.385	Ehleringer JR, Bowen GJ, Chesson LA, West AG, Podlesak DW, Cerling TE. Hydrogen and oxygen isotope ratios in human hair are related to geography. Proc Natl Acad Sci U S A. 2008 Feb 26;105(8):2788-93. doi: 10.1073/pnas.0712228105.
1180	USAARFort Smith	NA	NA	NA	10	2102	NA	Homo sapiens	Modern human	NA	NA	Hair	Keratin	-57.43198028	2.166076308	14.33666907	0.2	NA	-94.4221	35.385	Ehleringer JR, Bowen GJ, Chesson LA, West AG, Podlesak DW, Cerling TE. Hydrogen and oxygen isotope ratios in human hair are related to geography. Proc Natl Acad Sci U S A. 2008 Feb 26;105(8):2788-93. doi: 10.1073/pnas.0712228105.
1180	USAARFort Smith	NA	NA	NA	10	2103	NA	Homo sapiens	Modern human	NA	NA	Hair	Keratin	-56.01099327	2.177250253	13.63963422	0.2	NA	-94.4221	35.385	Ehleringer JR, Bowen GJ, Chesson LA, West AG, Podlesak DW, Cerling TE. Hydrogen and oxygen isotope ratios in human hair are related to geography. Proc Natl Acad Sci U S A. 2008 Feb 26;105(8):2788-93. doi: 10.1073/pnas.0712228105.
1181	USAOKMuskogee	NA	NA	NA	10	2104	NA	Homo sapiens	Modern human	NA	NA	Hair	Keratin	-69.91727892	2.117356688	11.42284987	0.2	NA	-95.3077	35.7411	Ehleringer JR, Bowen GJ, Chesson LA, West AG, Podlesak DW, Cerling TE. Hydrogen and oxygen isotope ratios in human hair are related to geography. Proc Natl Acad Sci U S A. 2008 Feb 26;105(8):2788-93. doi: 10.1073/pnas.0712228105.
1181	USAOKMuskogee	NA	NA	NA	10	2105	NA	Homo sapiens	Modern human	NA	NA	Hair	Keratin	-52.1931436	2.095298035	13.38043921	0.2	NA	-95.3077	35.7411	Ehleringer JR, Bowen GJ, Chesson LA, West AG, Podlesak DW, Cerling TE. Hydrogen and oxygen isotope ratios in human hair are related to geography. Proc Natl Acad Sci U S A. 2008 Feb 26;105(8):2788-93. doi: 10.1073/pnas.0712228105.
1181	USAOKMuskogee	NA	NA	NA	10	2106	NA	Homo sapiens	Modern human	NA	NA	Hair	Keratin	-62.21309388	2.093614026	15.11203075	0.2	NA	-95.3077	35.7411	Ehleringer JR, Bowen GJ, Chesson LA, West AG, Podlesak DW, Cerling TE. Hydrogen and oxygen isotope ratios in human hair are related to geography. Proc Natl Acad Sci U S A. 2008 Feb 26;105(8):2788-93. doi: 10.1073/pnas.0712228105.
1182	USAOKShawnee	NA	NA	NA	10	2107	NA	Homo sapiens	Modern human	NA	NA	Hair	Keratin	-37.36264106	2.162945834	14.63498788	0.2	NA	-96.9116	35.35	Ehleringer JR, Bowen GJ, Chesson LA, West AG, Podlesak DW, Cerling TE. Hydrogen and oxygen isotope ratios in human hair are related to geography. Proc Natl Acad Sci U S A. 2008 Feb 26;105(8):2788-93. doi: 10.1073/pnas.0712228105.
1182	USAOKShawnee	NA	NA	NA	10	2108	NA	Homo sapiens	Modern human	NA	NA	Hair	Keratin	-59.81187278	2.004073322	15.00883066	0.2	NA	-96.9116	35.35	Ehleringer JR, Bowen GJ, Chesson LA, West AG, Podlesak DW, Cerling TE. Hydrogen and oxygen isotope ratios in human hair are related to geography. Proc Natl Acad Sci U S A. 2008 Feb 26;105(8):2788-93. doi: 10.1073/pnas.0712228105.
1183	USAOKSayre	NA	NA	NA	10	2109	NA	Homo sapiens	Modern human	NA	NA	Hair	Keratin	-57.06172181	2.128599395	12.57700528	0.2	NA	-97.6182	35.4572	Ehleringer JR, Bowen GJ, Chesson LA, West AG, Podlesak DW, Cerling TE. Hydrogen and oxygen isotope ratios in human hair are related to geography. Proc Natl Acad Sci U S A. 2008 Feb 26;105(8):2788-93. doi: 10.1073/pnas.0712228105.
1183	USAOKSayre	NA	NA	NA	10	2110	NA	Homo sapiens	Modern human	NA	NA	Hair	Keratin	-57.37337785	2.130148318	14.16675742	0.2	NA	-97.6182	35.4572	Ehleringer JR, Bowen GJ, Chesson LA, West AG, Podlesak DW, Cerling TE. Hydrogen and oxygen isotope ratios in human hair are related to geography. Proc Natl Acad Sci U S A. 2008 Feb 26;105(8):2788-93. doi: 10.1073/pnas.0712228105.
1183	USAOKSayre	NA	NA	NA	10	2111	NA	Homo sapiens	Modern human	NA	NA	Hair	Keratin	-53.74584749	2.32689758	13.15559068	0.2	NA	-97.6182	35.4572	Ehleringer JR, Bowen GJ, Chesson LA, West AG, Podlesak DW, Cerling TE. Hydrogen and oxygen isotope ratios in human hair are related to geography. Proc Natl Acad Sci U S A. 2008 Feb 26;105(8):2788-93. doi: 10.1073/pnas.0712228105.
1184	USATXAmarillo	NA	NA	NA	10	2112	NA	Homo sapiens	Modern human	NA	NA	Hair	Keratin	-57.44114608	2.039708165	10.9908811	0.2	NA	-101.8308	35.2219	Ehleringer JR, Bowen GJ, Chesson LA, West AG, Podlesak DW, Cerling TE. Hydrogen and oxygen isotope ratios in human hair are related to geography. Proc Natl Acad Sci U S A. 2008 Feb 26;105(8):2788-93. doi: 10.1073/pnas.0712228105.
1184	USATXAmarillo	NA	NA	NA	10	2113	NA	Homo sapiens	Modern human	NA	NA	Hair	Keratin	-59.67217347	1.815876013	13.73111081	0.2	NA	-101.8308	35.2219	Ehleringer JR, Bowen GJ, Chesson LA, West AG, Podlesak DW, Cerling TE. Hydrogen and oxygen isotope ratios in human hair are related to geography. Proc Natl Acad Sci U S A. 2008 Feb 26;105(8):2788-93. doi: 10.1073/pnas.0712228105.
1184	USATXAmarillo	NA	NA	NA	10	2114	NA	Homo sapiens	Modern human	NA	NA	Hair	Keratin	-51.40410215	2.124435635	13.80482749	0.2	NA	-101.8308	35.2219	Ehleringer JR, Bowen GJ, Chesson LA, West AG, Podlesak DW, Cerling TE. Hydrogen and oxygen isotope ratios in human hair are related to geography. Proc Natl Acad Sci U S A. 2008 Feb 26;105(8):2788-93. doi: 10.1073/pnas.0712228105.
1185	USANMDalhart	NA	NA	NA	10	2115	NA	Homo sapiens	Modern human	NA	NA	Hair	Keratin	-65.86436765	1.999880779	12.14293186	0.2	NA	-102.3475	36.0606	Ehleringer JR, Bowen GJ, Chesson LA, West AG, Podlesak DW, Cerling TE. Hydrogen and oxygen isotope ratios in human hair are related to geography. Proc Natl Acad Sci U S A. 2008 Feb 26;105(8):2788-93. doi: 10.1073/pnas.0712228105.
1185	USANMDalhart	NA	NA	NA	10	2116	NA	Homo sapiens	Modern human	NA	NA	Hair	Keratin	-55.6828907	2.076841544	14.2328294	0.2	NA	-102.3475	36.0606	Ehleringer JR, Bowen GJ, Chesson LA, West AG, Podlesak DW, Cerling TE. Hydrogen and oxygen isotope ratios in human hair are related to geography. Proc Natl Acad Sci U S A. 2008 Feb 26;105(8):2788-93. doi: 10.1073/pnas.0712228105.
1185	USANMDalhart	NA	NA	NA	10	2117	NA	Homo sapiens	Modern human	NA	NA	Hair	Keratin	-54.06152024	1.858515342	13.8113624	0.2	NA	-102.3475	36.0606	Ehleringer JR, Bowen GJ, Chesson LA, West AG, Podlesak DW, Cerling TE. Hydrogen and oxygen isotope ratios in human hair are related to geography. Proc Natl Acad Sci U S A. 2008 Feb 26;105(8):2788-93. doi: 10.1073/pnas.0712228105.
1186	USANMRaton	NA	NA	NA	10	2118	NA	Homo sapiens	Modern human	NA	NA	Hair	Keratin	-74.29677716	2.332104926	12.31534846	0.2	NA	-104.4409	36.8926	Ehleringer JR, Bowen GJ, Chesson LA, West AG, Podlesak DW, Cerling TE. Hydrogen and oxygen isotope ratios in human hair are related to geography. Proc Natl Acad Sci U S A. 2008 Feb 26;105(8):2788-93. doi: 10.1073/pnas.0712228105.
1186	USANMRaton	NA	NA	NA	10	2119	NA	Homo sapiens	Modern human	NA	NA	Hair	Keratin	-62.04147347	1.905814269	12.20097143	0.2	NA	-104.4409	36.8926	Ehleringer JR, Bowen GJ, Chesson LA, West AG, Podlesak DW, Cerling TE. Hydrogen and oxygen isotope ratios in human hair are related to geography. Proc Natl Acad Sci U S A. 2008 Feb 26;105(8):2788-93. doi: 10.1073/pnas.0712228105.
1186	USANMRaton	NA	NA	NA	10	2120	NA	Homo sapiens	Modern human	NA	NA	Hair	Keratin	-70.30289469	1.94327557	12.39974653	0.2	NA	-104.4409	36.8926	Ehleringer JR, Bowen GJ, Chesson LA, West AG, Podlesak DW, Cerling TE. Hydrogen and oxygen isotope ratios in human hair are related to geography. Proc Natl Acad Sci U S A. 2008 Feb 26;105(8):2788-93. doi: 10.1073/pnas.0712228105.
1186	USANMRaton	NA	NA	NA	10	2121	NA	Homo sapiens	Modern human	NA	NA	Hair	Keratin	-71.36063497	2.277148926	12.04117386	0.2	NA	-104.4409	36.8926	Ehleringer JR, Bowen GJ, Chesson LA, West AG, Podlesak DW, Cerling TE. Hydrogen and oxygen isotope ratios in human hair are related to geography. Proc Natl Acad Sci U S A. 2008 Feb 26;105(8):2788-93. doi: 10.1073/pnas.0712228105.
1187	USACOAlamosa	NA	NA	NA	10	2122	NA	Homo sapiens	Modern human	NA	NA	Hair	Keratin	-76.91509871	2.151883195	10.53670285	0.2	NA	-105.8527	37.4675	Ehleringer JR, Bowen GJ, Chesson LA, West AG, Podlesak DW, Cerling TE. Hydrogen and oxygen isotope ratios in human hair are related to geography. Proc Natl Acad Sci U S A. 2008 Feb 26;105(8):2788-93. doi: 10.1073/pnas.0712228105.
1187	USACOAlamosa	NA	NA	NA	10	2123	NA	Homo sapiens	Modern human	NA	NA	Hair	Keratin	-82.26210411	2.154151659	9.708201162	0.2	NA	-105.8527	37.4675	Ehleringer JR, Bowen GJ, Chesson LA, West AG, Podlesak DW, Cerling TE. Hydrogen and oxygen isotope ratios in human hair are related to geography. Proc Natl Acad Sci U S A. 2008 Feb 26;105(8):2788-93. doi: 10.1073/pnas.0712228105.
1187	USACOAlamosa	NA	NA	NA	10	2124	NA	Homo sapiens	Modern human	NA	NA	Hair	Keratin	-77.12613025	2.264533805	10.90050937	0.2	NA	-105.8527	37.4675	Ehleringer JR, Bowen GJ, Chesson LA, West AG, Podlesak DW, Cerling TE. Hydrogen and oxygen isotope ratios in human hair are related to geography. Proc Natl Acad Sci U S A. 2008 Feb 26;105(8):2788-93. doi: 10.1073/pnas.0712228105.
1188	USACOSalida	NA	NA	NA	10	2125	NA	Homo sapiens	Modern human	NA	NA	Hair	Keratin	-84.52782814	2.662648643	10.24486491	0.2	NA	-105.9917	38.5362	Ehleringer JR, Bowen GJ, Chesson LA, West AG, Podlesak DW, Cerling TE. Hydrogen and oxygen isotope ratios in human hair are related to geography. Proc Natl Acad Sci U S A. 2008 Feb 26;105(8):2788-93. doi: 10.1073/pnas.0712228105.
1188	USACOSalida	NA	NA	NA	10	2126	NA	Homo sapiens	Modern human	NA	NA	Hair	Keratin	-75.92680778	2.324317677	9.950810187	0.2	NA	-105.9917	38.5362	Ehleringer JR, Bowen GJ, Chesson LA, West AG, Podlesak DW, Cerling TE. Hydrogen and oxygen isotope ratios in human hair are related to geography. Proc Natl Acad Sci U S A. 2008 Feb 26;105(8):2788-93. doi: 10.1073/pnas.0712228105.
1189	USACOLeadville	NA	NA	NA	10	2127	NA	Homo sapiens	Modern human	NA	NA	Hair	Keratin	-74.39746636	2.211871262	10.78362596	0.2	NA	-106.2921	39.2487	Ehleringer JR, Bowen GJ, Chesson LA, West AG, Podlesak DW, Cerling TE. Hydrogen and oxygen isotope ratios in human hair are related to geography. Proc Natl Acad Sci U S A. 2008 Feb 26;105(8):2788-93. doi: 10.1073/pnas.0712228105.
1189	USACOLeadville	NA	NA	NA	10	2128	NA	Homo sapiens	Modern human	NA	NA	Hair	Keratin	-84.73746133	2.391748726	10.66880771	0.2	NA	-106.2921	39.2487	Ehleringer JR, Bowen GJ, Chesson LA, West AG, Podlesak DW, Cerling TE. Hydrogen and oxygen isotope ratios in human hair are related to geography. Proc Natl Acad Sci U S A. 2008 Feb 26;105(8):2788-93. doi: 10.1073/pnas.0712228105.
1189	USACOLeadville	NA	NA	NA	10	2129	NA	Homo sapiens	Modern human	NA	NA	Hair	Keratin	-67.32981013	2.619757477	11.88654908	0.2	NA	-106.2921	39.2487	Ehleringer JR, Bowen GJ, Chesson LA, West AG, Podlesak DW, Cerling TE. Hydrogen and oxygen isotope ratios in human hair are related to geography. Proc Natl Acad Sci U S A. 2008 Feb 26;105(8):2788-93. doi: 10.1073/pnas.0712228105.
1190	USACORifle	NA	NA	NA	10	2130	NA	Homo sapiens	Modern human	NA	NA	Hair	Keratin	-92.68437946	2.344197513	9.050914761	0.2	NA	-107.783	39.5333	Ehleringer JR, Bowen GJ, Chesson LA, West AG, Podlesak DW, Cerling TE. Hydrogen and oxygen isotope ratios in human hair are related to geography. Proc Natl Acad Sci U S A. 2008 Feb 26;105(8):2788-93. doi: 10.1073/pnas.0712228105.
1190	USACORifle	NA	NA	NA	10	2131	NA	Homo sapiens	Modern human	NA	NA	Hair	Keratin	-80.01545913	2.370138569	8.162323072	0.2	NA	-107.783	39.5333	Ehleringer JR, Bowen GJ, Chesson LA, West AG, Podlesak DW, Cerling TE. Hydrogen and oxygen isotope ratios in human hair are related to geography. Proc Natl Acad Sci U S A. 2008 Feb 26;105(8):2788-93. doi: 10.1073/pnas.0712228105.
1190	USACORifle	NA	NA	NA	10	2132	NA	Homo sapiens	Modern human	NA	NA	Hair	Keratin	-80.57453543	2.600730771	8.328404	0.2	NA	-107.783	39.5333	Ehleringer JR, Bowen GJ, Chesson LA, West AG, Podlesak DW, Cerling TE. Hydrogen and oxygen isotope ratios in human hair are related to geography. Proc Natl Acad Sci U S A. 2008 Feb 26;105(8):2788-93. doi: 10.1073/pnas.0712228105.
1190	USACORifle	NA	NA	NA	10	2133	NA	Homo sapiens	Modern human	NA	NA	Hair	Keratin	-75.95821096	2.177281475	10.26860553	0.2	NA	-107.783	39.5333	Ehleringer JR, Bowen GJ, Chesson LA, West AG, Podlesak DW, Cerling TE. Hydrogen and oxygen isotope ratios in human hair are related to geography. Proc Natl Acad Sci U S A. 2008 Feb 26;105(8):2788-93. doi: 10.1073/pnas.0712228105.
1190	USACORifle	NA	NA	NA	10	2134	NA	Homo sapiens	Modern human	NA	NA	Hair	Keratin	-79.74885732	2.670002323	8.705552444	0.2	NA	-107.783	39.5333	Ehleringer JR, Bowen GJ, Chesson LA, West AG, Podlesak DW, Cerling TE. Hydrogen and oxygen isotope ratios in human hair are related to geography. Proc Natl Acad Sci U S A. 2008 Feb 26;105(8):2788-93. doi: 10.1073/pnas.0712228105.
1191	USACOCraig	NA	NA	NA	10	2135	NA	Homo sapiens	Modern human	NA	NA	Hair	Keratin	-106.0325991	2.564077668	8.52975714	0.2	NA	-107.5534	40.5127	Ehleringer JR, Bowen GJ, Chesson LA, West AG, Podlesak DW, Cerling TE. Hydrogen and oxygen isotope ratios in human hair are related to geography. Proc Natl Acad Sci U S A. 2008 Feb 26;105(8):2788-93. doi: 10.1073/pnas.0712228105.
1191	USACOCraig	NA	NA	NA	10	2136	NA	Homo sapiens	Modern human	NA	NA	Hair	Keratin	-90.60386185	2.468105502	9.070629426	0.2	NA	-107.5534	40.5127	Ehleringer JR, Bowen GJ, Chesson LA, West AG, Podlesak DW, Cerling TE. Hydrogen and oxygen isotope ratios in human hair are related to geography. Proc Natl Acad Sci U S A. 2008 Feb 26;105(8):2788-93. doi: 10.1073/pnas.0712228105.
1191	USACOCraig	NA	NA	NA	10	2137	NA	Homo sapiens	Modern human	NA	NA	Hair	Keratin	-84.50823647	2.490111627	8.963184273	0.2	NA	-107.5534	40.5127	Ehleringer JR, Bowen GJ, Chesson LA, West AG, Podlesak DW, Cerling TE. Hydrogen and oxygen isotope ratios in human hair are related to geography. Proc Natl Acad Sci U S A. 2008 Feb 26;105(8):2788-93. doi: 10.1073/pnas.0712228105.
1192	USAUTVernal	NA	NA	NA	10	2138	NA	Homo sapiens	Modern human	NA	NA	Hair	Keratin	-63.37242829	2.381142171	12.02455399	0.2	NA	-109.5024	40.4496	Ehleringer JR, Bowen GJ, Chesson LA, West AG, Podlesak DW, Cerling TE. Hydrogen and oxygen isotope ratios in human hair are related to geography. Proc Natl Acad Sci U S A. 2008 Feb 26;105(8):2788-93. doi: 10.1073/pnas.0712228105.
1192	USAUTVernal	NA	NA	NA	10	2139	NA	Homo sapiens	Modern human	NA	NA	Hair	Keratin	-64.17289449	1.949171752	11.58029715	0.2	NA	-109.5024	40.4496	Ehleringer JR, Bowen GJ, Chesson LA, West AG, Podlesak DW, Cerling TE. Hydrogen and oxygen isotope ratios in human hair are related to geography. Proc Natl Acad Sci U S A. 2008 Feb 26;105(8):2788-93. doi: 10.1073/pnas.0712228105.
1192	USAUTVernal	NA	NA	NA	10	2140	NA	Homo sapiens	Modern human	NA	NA	Hair	Keratin	-62.55199614	2.360481044	11.7718198	0.2	NA	-109.5024	40.4496	Ehleringer JR, Bowen GJ, Chesson LA, West AG, Podlesak DW, Cerling TE. Hydrogen and oxygen isotope ratios in human hair are related to geography. Proc Natl Acad Sci U S A. 2008 Feb 26;105(8):2788-93. doi: 10.1073/pnas.0712228105.
1193	USAUTRoosevelt	NA	NA	NA	10	2141	NA	Homo sapiens	Modern human	NA	NA	Hair	Keratin	-86.82810335	2.445202343	8.128442941	0.2	NA	-109.972	40.3025	Ehleringer JR, Bowen GJ, Chesson LA, West AG, Podlesak DW, Cerling TE. Hydrogen and oxygen isotope ratios in human hair are related to geography. Proc Natl Acad Sci U S A. 2008 Feb 26;105(8):2788-93. doi: 10.1073/pnas.0712228105.
1193	USAUTRoosevelt	NA	NA	NA	10	2142	NA	Homo sapiens	Modern human	NA	NA	Hair	Keratin	-85.43262148	2.583801116	9.39909945	0.2	NA	-109.972	40.3025	Ehleringer JR, Bowen GJ, Chesson LA, West AG, Podlesak DW, Cerling TE. Hydrogen and oxygen isotope ratios in human hair are related to geography. Proc Natl Acad Sci U S A. 2008 Feb 26;105(8):2788-93. doi: 10.1073/pnas.0712228105.
1193	USAUTRoosevelt	NA	NA	NA	10	2143	NA	Homo sapiens	Modern human	NA	NA	Hair	Keratin	-89.54659359	2.062061117	9.107655643	0.2	NA	-109.972	40.3025	Ehleringer JR, Bowen GJ, Chesson LA, West AG, Podlesak DW, Cerling TE. Hydrogen and oxygen isotope ratios in human hair are related to geography. Proc Natl Acad Sci U S A. 2008 Feb 26;105(8):2788-93. doi: 10.1073/pnas.0712228105.
1194	USAIDMalad	NA	NA	NA	10	2144	NA	Homo sapiens	Modern human	NA	NA	Hair	Keratin	-96.32345127	3.040267591	6.542489685	0.2	NA	-112.2468	42.1869	Ehleringer JR, Bowen GJ, Chesson LA, West AG, Podlesak DW, Cerling TE. Hydrogen and oxygen isotope ratios in human hair are related to geography. Proc Natl Acad Sci U S A. 2008 Feb 26;105(8):2788-93. doi: 10.1073/pnas.0712228105.
1194	USAIDMalad	NA	NA	NA	10	2145	NA	Homo sapiens	Modern human	NA	NA	Hair	Keratin	-78.10079824	2.127079287	9.578826982	0.2	NA	-112.2468	42.1869	Ehleringer JR, Bowen GJ, Chesson LA, West AG, Podlesak DW, Cerling TE. Hydrogen and oxygen isotope ratios in human hair are related to geography. Proc Natl Acad Sci U S A. 2008 Feb 26;105(8):2788-93. doi: 10.1073/pnas.0712228105.
1194	USAIDMalad	NA	NA	NA	10	2146	NA	Homo sapiens	Modern human	NA	NA	Hair	Keratin	-92.91720437	2.646178229	6.272356321	0.2	NA	-112.2468	42.1869	Ehleringer JR, Bowen GJ, Chesson LA, West AG, Podlesak DW, Cerling TE. Hydrogen and oxygen isotope ratios in human hair are related to geography. Proc Natl Acad Sci U S A. 2008 Feb 26;105(8):2788-93. doi: 10.1073/pnas.0712228105.
1195	USAMTDillon	NA	NA	NA	10	2147	NA	Homo sapiens	Modern human	NA	NA	Hair	Keratin	-96.81224685	3.096408869	9.685450631	0.2	NA	-112.6385	45.2164	Ehleringer JR, Bowen GJ, Chesson LA, West AG, Podlesak DW, Cerling TE. Hydrogen and oxygen isotope ratios in human hair are related to geography. Proc Natl Acad Sci U S A. 2008 Feb 26;105(8):2788-93. doi: 10.1073/pnas.0712228105.
1195	USAMTDillon	NA	NA	NA	10	2148	NA	Homo sapiens	Modern human	NA	NA	Hair	Keratin	-95.36567132	2.340198391	8.352972296	0.2	NA	-112.6385	45.2164	Ehleringer JR, Bowen GJ, Chesson LA, West AG, Podlesak DW, Cerling TE. Hydrogen and oxygen isotope ratios in human hair are related to geography. Proc Natl Acad Sci U S A. 2008 Feb 26;105(8):2788-93. doi: 10.1073/pnas.0712228105.
1196	USAMTHelena	NA	NA	NA	10	2149	NA	Homo sapiens	Modern human	NA	NA	Hair	Keratin	-71.27365112	2.055706779	11.23821387	0.2	NA	-112.0379	46.5888	Ehleringer JR, Bowen GJ, Chesson LA, West AG, Podlesak DW, Cerling TE. Hydrogen and oxygen isotope ratios in human hair are related to geography. Proc Natl Acad Sci U S A. 2008 Feb 26;105(8):2788-93. doi: 10.1073/pnas.0712228105.
1196	USAMTHelena	NA	NA	NA	10	2150	NA	Homo sapiens	Modern human	NA	NA	Hair	Keratin	-92.34958186	2.620522687	6.586628828	0.2	NA	-112.0379	46.5888	Ehleringer JR, Bowen GJ, Chesson LA, West AG, Podlesak DW, Cerling TE. Hydrogen and oxygen isotope ratios in human hair are related to geography. Proc Natl Acad Sci U S A. 2008 Feb 26;105(8):2788-93. doi: 10.1073/pnas.0712228105.
1196	USAMTHelena	NA	NA	NA	10	2151	NA	Homo sapiens	Modern human	NA	NA	Hair	Keratin	-101.6632671	2.859229252	8.189584796	0.2	NA	-112.0379	46.5888	Ehleringer JR, Bowen GJ, Chesson LA, West AG, Podlesak DW, Cerling TE. Hydrogen and oxygen isotope ratios in human hair are related to geography. Proc Natl Acad Sci U S A. 2008 Feb 26;105(8):2788-93. doi: 10.1073/pnas.0712228105.
1197	USAMTGreat Falls	NA	NA	NA	10	2152	NA	Homo sapiens	Modern human	NA	NA	Hair	Keratin	-81.24452923	2.562862639	11.35493697	0.2	NA	-111.3211	47.5077	Ehleringer JR, Bowen GJ, Chesson LA, West AG, Podlesak DW, Cerling TE. Hydrogen and oxygen isotope ratios in human hair are related to geography. Proc Natl Acad Sci U S A. 2008 Feb 26;105(8):2788-93. doi: 10.1073/pnas.0712228105.
1197	USAMTGreat Falls	NA	NA	NA	10	2153	NA	Homo sapiens	Modern human	NA	NA	Hair	Keratin	-91.26077222	2.52973607	9.181539881	0.2	NA	-111.3211	47.5077	Ehleringer JR, Bowen GJ, Chesson LA, West AG, Podlesak DW, Cerling TE. Hydrogen and oxygen isotope ratios in human hair are related to geography. Proc Natl Acad Sci U S A. 2008 Feb 26;105(8):2788-93. doi: 10.1073/pnas.0712228105.
1197	USAMTGreat Falls	NA	NA	NA	10	2154	NA	Homo sapiens	Modern human	NA	NA	Hair	Keratin	-86.70439739	2.502165567	8.874232183	0.2	NA	-111.3211	47.5077	Ehleringer JR, Bowen GJ, Chesson LA, West AG, Podlesak DW, Cerling TE. Hydrogen and oxygen isotope ratios in human hair are related to geography. Proc Natl Acad Sci U S A. 2008 Feb 26;105(8):2788-93. doi: 10.1073/pnas.0712228105.
1198	USAMTCut Bank	NA	NA	NA	10	2155	NA	Homo sapiens	Modern human	NA	NA	Hair	Keratin	-88.06232931	2.534675862	9.062271811	0.2	NA	-112.3336	48.6375	Ehleringer JR, Bowen GJ, Chesson LA, West AG, Podlesak DW, Cerling TE. Hydrogen and oxygen isotope ratios in human hair are related to geography. Proc Natl Acad Sci U S A. 2008 Feb 26;105(8):2788-93. doi: 10.1073/pnas.0712228105.
1198	USAMTCut Bank	NA	NA	NA	10	2156	NA	Homo sapiens	Modern human	NA	NA	Hair	Keratin	-87.27979053	2.506277086	9.259989422	0.2	NA	-112.3336	48.6375	Ehleringer JR, Bowen GJ, Chesson LA, West AG, Podlesak DW, Cerling TE. Hydrogen and oxygen isotope ratios in human hair are related to geography. Proc Natl Acad Sci U S A. 2008 Feb 26;105(8):2788-93. doi: 10.1073/pnas.0712228105.
1198	USAMTCut Bank	NA	NA	NA	10	2157	NA	Homo sapiens	Modern human	NA	NA	Hair	Keratin	-90.77058466	2.430750396	9.865168869	0.2	NA	-112.3336	48.6375	Ehleringer JR, Bowen GJ, Chesson LA, West AG, Podlesak DW, Cerling TE. Hydrogen and oxygen isotope ratios in human hair are related to geography. Proc Natl Acad Sci U S A. 2008 Feb 26;105(8):2788-93. doi: 10.1073/pnas.0712228105.
1198	USAMTCut Bank	NA	NA	NA	10	2158	NA	Homo sapiens	Modern human	NA	NA	Hair	Keratin	-85.13221546	2.306272865	9.641201298	0.2	NA	-112.3336	48.6375	Ehleringer JR, Bowen GJ, Chesson LA, West AG, Podlesak DW, Cerling TE. Hydrogen and oxygen isotope ratios in human hair are related to geography. Proc Natl Acad Sci U S A. 2008 Feb 26;105(8):2788-93. doi: 10.1073/pnas.0712228105.
1199	USAMTGlasgow	NA	NA	NA	10	2159	NA	Homo sapiens	Modern human	NA	NA	Hair	Keratin	-81.07560005	2.238407837	10.89065466	0.2	NA	-106.6374	48.1936	Ehleringer JR, Bowen GJ, Chesson LA, West AG, Podlesak DW, Cerling TE. Hydrogen and oxygen isotope ratios in human hair are related to geography. Proc Natl Acad Sci U S A. 2008 Feb 26;105(8):2788-93. doi: 10.1073/pnas.0712228105.
1199	USAMTGlasgow	NA	NA	NA	10	2160	NA	Homo sapiens	Modern human	NA	NA	Hair	Keratin	-91.01503305	2.471332394	7.993047918	0.2	NA	-106.6374	48.1936	Ehleringer JR, Bowen GJ, Chesson LA, West AG, Podlesak DW, Cerling TE. Hydrogen and oxygen isotope ratios in human hair are related to geography. Proc Natl Acad Sci U S A. 2008 Feb 26;105(8):2788-93. doi: 10.1073/pnas.0712228105.
1199	USAMTGlasgow	NA	NA	NA	10	2161	NA	Homo sapiens	Modern human	NA	NA	Hair	Keratin	-81.73877334	2.369587344	8.568003084	0.2	NA	-106.6374	48.1936	Ehleringer JR, Bowen GJ, Chesson LA, West AG, Podlesak DW, Cerling TE. Hydrogen and oxygen isotope ratios in human hair are related to geography. Proc Natl Acad Sci U S A. 2008 Feb 26;105(8):2788-93. doi: 10.1073/pnas.0712228105.
1200	USANDWilliston	NA	NA	NA	10	2162	NA	Homo sapiens	Modern human	NA	NA	Hair	Keratin	-83.79806505	2.828214161	9.84643885	0.2	NA	-103.6255	48.1582	Ehleringer JR, Bowen GJ, Chesson LA, West AG, Podlesak DW, Cerling TE. Hydrogen and oxygen isotope ratios in human hair are related to geography. Proc Natl Acad Sci U S A. 2008 Feb 26;105(8):2788-93. doi: 10.1073/pnas.0712228105.
1200	USANDWilliston	NA	NA	NA	10	2163	NA	Homo sapiens	Modern human	NA	NA	Hair	Keratin	-79.33306983	2.160135019	9.726387095	0.2	NA	-103.6255	48.1582	Ehleringer JR, Bowen GJ, Chesson LA, West AG, Podlesak DW, Cerling TE. Hydrogen and oxygen isotope ratios in human hair are related to geography. Proc Natl Acad Sci U S A. 2008 Feb 26;105(8):2788-93. doi: 10.1073/pnas.0712228105.
1200	USANDWilliston	NA	NA	NA	10	2164	NA	Homo sapiens	Modern human	NA	NA	Hair	Keratin	-76.87236363	2.322390058	9.631200261	0.2	NA	-103.6255	48.1582	Ehleringer JR, Bowen GJ, Chesson LA, West AG, Podlesak DW, Cerling TE. Hydrogen and oxygen isotope ratios in human hair are related to geography. Proc Natl Acad Sci U S A. 2008 Feb 26;105(8):2788-93. doi: 10.1073/pnas.0712228105.
1201	USANDRugby	NA	NA	NA	10	2165	NA	Homo sapiens	Modern human	NA	NA	Hair	Keratin	-85.02213427	2.036073492	9.270464299	0.2	NA	-99.9956	48.3686	Ehleringer JR, Bowen GJ, Chesson LA, West AG, Podlesak DW, Cerling TE. Hydrogen and oxygen isotope ratios in human hair are related to geography. Proc Natl Acad Sci U S A. 2008 Feb 26;105(8):2788-93. doi: 10.1073/pnas.0712228105.
1201	USANDRugby	NA	NA	NA	10	2166	NA	Homo sapiens	Modern human	NA	NA	Hair	Keratin	-84.37167729	2.413080694	10.21693883	0.2	NA	-99.9956	48.3686	Ehleringer JR, Bowen GJ, Chesson LA, West AG, Podlesak DW, Cerling TE. Hydrogen and oxygen isotope ratios in human hair are related to geography. Proc Natl Acad Sci U S A. 2008 Feb 26;105(8):2788-93. doi: 10.1073/pnas.0712228105.
1201	USANDRugby	NA	NA	NA	10	2167	NA	Homo sapiens	Modern human	NA	NA	Hair	Keratin	-73.18139109	1.968645392	12.2071769	0.2	NA	-99.9956	48.3686	Ehleringer JR, Bowen GJ, Chesson LA, West AG, Podlesak DW, Cerling TE. Hydrogen and oxygen isotope ratios in human hair are related to geography. Proc Natl Acad Sci U S A. 2008 Feb 26;105(8):2788-93. doi: 10.1073/pnas.0712228105.
1202	USAMNCrookston	NA	NA	NA	10	2168	NA	Homo sapiens	Modern human	NA	NA	Hair	Keratin	-73.85912649	2.00225255	10.49193042	0.2	NA	-96.6102	47.7812	Ehleringer JR, Bowen GJ, Chesson LA, West AG, Podlesak DW, Cerling TE. Hydrogen and oxygen isotope ratios in human hair are related to geography. Proc Natl Acad Sci U S A. 2008 Feb 26;105(8):2788-93. doi: 10.1073/pnas.0712228105.
1202	USAMNCrookston	NA	NA	NA	10	2169	NA	Homo sapiens	Modern human	NA	NA	Hair	Keratin	-86.84078124	2.471362033	9.200696759	0.2	NA	-96.6102	47.7812	Ehleringer JR, Bowen GJ, Chesson LA, West AG, Podlesak DW, Cerling TE. Hydrogen and oxygen isotope ratios in human hair are related to geography. Proc Natl Acad Sci U S A. 2008 Feb 26;105(8):2788-93. doi: 10.1073/pnas.0712228105.
1202	USAMNCrookston	NA	NA	NA	10	2170	NA	Homo sapiens	Modern human	NA	NA	Hair	Keratin	-83.78747927	2.15640333	11.28840024	0.2	NA	-96.6102	47.7812	Ehleringer JR, Bowen GJ, Chesson LA, West AG, Podlesak DW, Cerling TE. Hydrogen and oxygen isotope ratios in human hair are related to geography. Proc Natl Acad Sci U S A. 2008 Feb 26;105(8):2788-93. doi: 10.1073/pnas.0712228105.
1203	USAMNBemidji	NA	NA	NA	10	2171	NA	Homo sapiens	Modern human	NA	NA	Hair	Keratin	-68.02075625	2.151484133	9.870578428	0.2	NA	-94.8809	47.4717	Ehleringer JR, Bowen GJ, Chesson LA, West AG, Podlesak DW, Cerling TE. Hydrogen and oxygen isotope ratios in human hair are related to geography. Proc Natl Acad Sci U S A. 2008 Feb 26;105(8):2788-93. doi: 10.1073/pnas.0712228105.
1203	USAMNBemidji	NA	NA	NA	10	2172	NA	Homo sapiens	Modern human	NA	NA	Hair	Keratin	-73.40022665	2.238125748	9.955072034	0.2	NA	-94.8809	47.4717	Ehleringer JR, Bowen GJ, Chesson LA, West AG, Podlesak DW, Cerling TE. Hydrogen and oxygen isotope ratios in human hair are related to geography. Proc Natl Acad Sci U S A. 2008 Feb 26;105(8):2788-93. doi: 10.1073/pnas.0712228105.
1203	USAMNBemidji	NA	NA	NA	10	2173	NA	Homo sapiens	Modern human	NA	NA	Hair	Keratin	-78.11143209	2.086255022	10.40408004	0.2	NA	-94.8809	47.4717	Ehleringer JR, Bowen GJ, Chesson LA, West AG, Podlesak DW, Cerling TE. Hydrogen and oxygen isotope ratios in human hair are related to geography. Proc Natl Acad Sci U S A. 2008 Feb 26;105(8):2788-93. doi: 10.1073/pnas.0712228105.
1204	USAMNDuluth	NA	NA	NA	10	2174	NA	Homo sapiens	Modern human	NA	NA	Hair	Keratin	-56.06697678	2.042318819	14.18356162	0.2	NA	-92.1663	46.7373	Ehleringer JR, Bowen GJ, Chesson LA, West AG, Podlesak DW, Cerling TE. Hydrogen and oxygen isotope ratios in human hair are related to geography. Proc Natl Acad Sci U S A. 2008 Feb 26;105(8):2788-93. doi: 10.1073/pnas.0712228105.
1204	USAMNDuluth	NA	NA	NA	10	2175	NA	Homo sapiens	Modern human	NA	NA	Hair	Keratin	-67.59892405	2.318069925	12.4302518	0.2	NA	-92.1663	46.7373	Ehleringer JR, Bowen GJ, Chesson LA, West AG, Podlesak DW, Cerling TE. Hydrogen and oxygen isotope ratios in human hair are related to geography. Proc Natl Acad Sci U S A. 2008 Feb 26;105(8):2788-93. doi: 10.1073/pnas.0712228105.
1204	USAMNDuluth	NA	NA	NA	10	2176	NA	Homo sapiens	Modern human	NA	NA	Hair	Keratin	-65.91643445	2.229401031	12.43662901	0.2	NA	-92.1663	46.7373	Ehleringer JR, Bowen GJ, Chesson LA, West AG, Podlesak DW, Cerling TE. Hydrogen and oxygen isotope ratios in human hair are related to geography. Proc Natl Acad Sci U S A. 2008 Feb 26;105(8):2788-93. doi: 10.1073/pnas.0712228105.
1205	USAMNChatfield/Wykoff / USAMNWykoff	NA	NA	NA	10	2177	NA	Homo sapiens	Modern human	NA	NA	Hair	Keratin	-79.2107295	2.478947052	12.07084086	0.2	NA	-92.2502	43.7484	Ehleringer JR, Bowen GJ, Chesson LA, West AG, Podlesak DW, Cerling TE. Hydrogen and oxygen isotope ratios in human hair are related to geography. Proc Natl Acad Sci U S A. 2008 Feb 26;105(8):2788-93. doi: 10.1073/pnas.0712228105.
1205	USAMNChatfield/Wykoff / USAMNWykoff	NA	NA	NA	10	2178	NA	Homo sapiens	Modern human	NA	NA	Hair	Keratin	-65.52217554	2.182751069	12.47614623	0.2	NA	-92.2502	43.7484	Ehleringer JR, Bowen GJ, Chesson LA, West AG, Podlesak DW, Cerling TE. Hydrogen and oxygen isotope ratios in human hair are related to geography. Proc Natl Acad Sci U S A. 2008 Feb 26;105(8):2788-93. doi: 10.1073/pnas.0712228105.
1205	USAMNChatfield/Wykoff / USAMNWykoff	NA	NA	NA	10	2179	NA	Homo sapiens	Modern human	NA	NA	Hair	Keratin	-78.4109154	2.072538656	13.08588903	0.2	NA	-92.2502	43.7484	Ehleringer JR, Bowen GJ, Chesson LA, West AG, Podlesak DW, Cerling TE. Hydrogen and oxygen isotope ratios in human hair are related to geography. Proc Natl Acad Sci U S A. 2008 Feb 26;105(8):2788-93. doi: 10.1073/pnas.0712228105.
1205	USAMNChatfield/Wykoff / USAMNWykoff	NA	NA	NA	10	2180	NA	Homo sapiens	Modern human	NA	NA	Hair	Keratin	-68.22166995	2.000793766	11.61167249	0.2	NA	-92.2502	43.7484	Ehleringer JR, Bowen GJ, Chesson LA, West AG, Podlesak DW, Cerling TE. Hydrogen and oxygen isotope ratios in human hair are related to geography. Proc Natl Acad Sci U S A. 2008 Feb 26;105(8):2788-93. doi: 10.1073/pnas.0712228105.
1205	USAMNChatfield/Wykoff / USAMNWykoff	NA	NA	NA	10	2181	NA	Homo sapiens	Modern human	NA	NA	Hair	Keratin	-68.74309947	2.129224539	12.58798609	0.2	NA	-92.2502	43.7484	Ehleringer JR, Bowen GJ, Chesson LA, West AG, Podlesak DW, Cerling TE. Hydrogen and oxygen isotope ratios in human hair are related to geography. Proc Natl Acad Sci U S A. 2008 Feb 26;105(8):2788-93. doi: 10.1073/pnas.0712228105.
1205	USAMNChatfield/Wykoff / USAMNWykoff	NA	NA	NA	10	2182	NA	Homo sapiens	Modern human	NA	NA	Hair	Keratin	-68.87366575	2.418973178	10.84853154	0.2	NA	-92.2502	43.7484	Ehleringer JR, Bowen GJ, Chesson LA, West AG, Podlesak DW, Cerling TE. Hydrogen and oxygen isotope ratios in human hair are related to geography. Proc Natl Acad Sci U S A. 2008 Feb 26;105(8):2788-93. doi: 10.1073/pnas.0712228105.
1206	USAWIBaraboo	NA	NA	NA	10	2183	NA	Homo sapiens	Modern human	NA	NA	Hair	Keratin	-72.4472209	1.867464222	12.36043494	0.2	NA	-89.7415	43.47	Ehleringer JR, Bowen GJ, Chesson LA, West AG, Podlesak DW, Cerling TE. Hydrogen and oxygen isotope ratios in human hair are related to geography. Proc Natl Acad Sci U S A. 2008 Feb 26;105(8):2788-93. doi: 10.1073/pnas.0712228105.
1206	USAWIBaraboo	NA	NA	NA	10	2184	NA	Homo sapiens	Modern human	NA	NA	Hair	Keratin	-62.51430589	1.972962837	12.1776815	0.2	NA	-89.7415	43.47	Ehleringer JR, Bowen GJ, Chesson LA, West AG, Podlesak DW, Cerling TE. Hydrogen and oxygen isotope ratios in human hair are related to geography. Proc Natl Acad Sci U S A. 2008 Feb 26;105(8):2788-93. doi: 10.1073/pnas.0712228105.
1207	USAILByron	NA	NA	NA	10	2185	NA	Homo sapiens	Modern human	NA	NA	Hair	Keratin	-58.01158291	1.787556215	12.04990682	0.2	NA	-89.2567	42.1267	Ehleringer JR, Bowen GJ, Chesson LA, West AG, Podlesak DW, Cerling TE. Hydrogen and oxygen isotope ratios in human hair are related to geography. Proc Natl Acad Sci U S A. 2008 Feb 26;105(8):2788-93. doi: 10.1073/pnas.0712228105.
1207	USAILByron	NA	NA	NA	10	2186	NA	Homo sapiens	Modern human	NA	NA	Hair	Keratin	-64.35858647	1.974467593	11.82530557	0.2	NA	-89.2567	42.1267	Ehleringer JR, Bowen GJ, Chesson LA, West AG, Podlesak DW, Cerling TE. Hydrogen and oxygen isotope ratios in human hair are related to geography. Proc Natl Acad Sci U S A. 2008 Feb 26;105(8):2788-93. doi: 10.1073/pnas.0712228105.
1207	USAILByron	NA	NA	NA	10	2187	NA	Homo sapiens	Modern human	NA	NA	Hair	Keratin	-59.11236334	1.938683311	13.04819609	0.2	NA	-89.2567	42.1267	Ehleringer JR, Bowen GJ, Chesson LA, West AG, Podlesak DW, Cerling TE. Hydrogen and oxygen isotope ratios in human hair are related to geography. Proc Natl Acad Sci U S A. 2008 Feb 26;105(8):2788-93. doi: 10.1073/pnas.0712228105.
1208	USAILChicago	NA	NA	NA	10	2188	NA	Homo sapiens	Modern human	NA	NA	Hair	Keratin	-66.33581549	1.900441162	14.19836968	0.2	NA	-87.5936	41.7915	Ehleringer JR, Bowen GJ, Chesson LA, West AG, Podlesak DW, Cerling TE. Hydrogen and oxygen isotope ratios in human hair are related to geography. Proc Natl Acad Sci U S A. 2008 Feb 26;105(8):2788-93. doi: 10.1073/pnas.0712228105.
1208	USAILChicago	NA	NA	NA	10	2189	NA	Homo sapiens	Modern human	NA	NA	Hair	Keratin	-77.28767395	2.240261752	11.54337865	0.2	NA	-87.5936	41.7915	Ehleringer JR, Bowen GJ, Chesson LA, West AG, Podlesak DW, Cerling TE. Hydrogen and oxygen isotope ratios in human hair are related to geography. Proc Natl Acad Sci U S A. 2008 Feb 26;105(8):2788-93. doi: 10.1073/pnas.0712228105.
1208	USAILChicago	NA	NA	NA	10	2190	NA	Homo sapiens	Modern human	NA	NA	Hair	Keratin	-63.14900081	2.249955049	13.94206478	0.2	NA	-87.5936	41.7915	Ehleringer JR, Bowen GJ, Chesson LA, West AG, Podlesak DW, Cerling TE. Hydrogen and oxygen isotope ratios in human hair are related to geography. Proc Natl Acad Sci U S A. 2008 Feb 26;105(8):2788-93. doi: 10.1073/pnas.0712228105.
1209	USAILMahomet	NA	NA	NA	10	2191	NA	Homo sapiens	Modern human	NA	NA	Hair	Keratin	-64.61399174	1.897333886	12.84216628	0.2	NA	-88.4	40.1883	Ehleringer JR, Bowen GJ, Chesson LA, West AG, Podlesak DW, Cerling TE. Hydrogen and oxygen isotope ratios in human hair are related to geography. Proc Natl Acad Sci U S A. 2008 Feb 26;105(8):2788-93. doi: 10.1073/pnas.0712228105.
1209	USAILMahomet	NA	NA	NA	10	2192	NA	Homo sapiens	Modern human	NA	NA	Hair	Keratin	-56.96811789	1.908527824	13.6968633	0.2	NA	-88.4	40.1883	Ehleringer JR, Bowen GJ, Chesson LA, West AG, Podlesak DW, Cerling TE. Hydrogen and oxygen isotope ratios in human hair are related to geography. Proc Natl Acad Sci U S A. 2008 Feb 26;105(8):2788-93. doi: 10.1073/pnas.0712228105.
1209	USAILMahomet	NA	NA	NA	10	2193	NA	Homo sapiens	Modern human	NA	NA	Hair	Keratin	-65.65982059	2.272095275	11.85110765	0.2	NA	-88.4	40.1883	Ehleringer JR, Bowen GJ, Chesson LA, West AG, Podlesak DW, Cerling TE. Hydrogen and oxygen isotope ratios in human hair are related to geography. Proc Natl Acad Sci U S A. 2008 Feb 26;105(8):2788-93. doi: 10.1073/pnas.0712228105.
1210	USAINBloomington	NA	NA	NA	10	2194	NA	Homo sapiens	Modern human	NA	NA	Hair	Keratin	-61.02751174	1.99389569	13.63667906	0.2	NA	-86.5378	39.1658	Ehleringer JR, Bowen GJ, Chesson LA, West AG, Podlesak DW, Cerling TE. Hydrogen and oxygen isotope ratios in human hair are related to geography. Proc Natl Acad Sci U S A. 2008 Feb 26;105(8):2788-93. doi: 10.1073/pnas.0712228105.
1210	USAINBloomington	NA	NA	NA	10	2195	NA	Homo sapiens	Modern human	NA	NA	Hair	Keratin	-65.38268424	1.878986645	12.62392005	0.2	NA	-86.5378	39.1658	Ehleringer JR, Bowen GJ, Chesson LA, West AG, Podlesak DW, Cerling TE. Hydrogen and oxygen isotope ratios in human hair are related to geography. Proc Natl Acad Sci U S A. 2008 Feb 26;105(8):2788-93. doi: 10.1073/pnas.0712228105.
1210	USAINBloomington	NA	NA	NA	10	2196	NA	Homo sapiens	Modern human	NA	NA	Hair	Keratin	-65.7981708	1.937511604	13.26921397	0.2	NA	-86.5378	39.1658	Ehleringer JR, Bowen GJ, Chesson LA, West AG, Podlesak DW, Cerling TE. Hydrogen and oxygen isotope ratios in human hair are related to geography. Proc Natl Acad Sci U S A. 2008 Feb 26;105(8):2788-93. doi: 10.1073/pnas.0712228105.
1211	USAINEvansville	NA	NA	NA	10	2197	NA	Homo sapiens	Modern human	NA	NA	Hair	Keratin	-57.53049369	2.007477978	11.97626629	0.2	NA	-87.5711	38.021	Ehleringer JR, Bowen GJ, Chesson LA, West AG, Podlesak DW, Cerling TE. Hydrogen and oxygen isotope ratios in human hair are related to geography. Proc Natl Acad Sci U S A. 2008 Feb 26;105(8):2788-93. doi: 10.1073/pnas.0712228105.
1211	USAINEvansville	NA	NA	NA	10	2198	NA	Homo sapiens	Modern human	NA	NA	Hair	Keratin	-61.31375225	1.966128624	13.23288293	0.2	NA	-87.5711	38.021	Ehleringer JR, Bowen GJ, Chesson LA, West AG, Podlesak DW, Cerling TE. Hydrogen and oxygen isotope ratios in human hair are related to geography. Proc Natl Acad Sci U S A. 2008 Feb 26;105(8):2788-93. doi: 10.1073/pnas.0712228105.
1211	USAINEvansville	NA	NA	NA	10	2199	NA	Homo sapiens	Modern human	NA	NA	Hair	Keratin	-61.52965772	2.099964874	12.86871669	0.2	NA	-87.5711	38.021	Ehleringer JR, Bowen GJ, Chesson LA, West AG, Podlesak DW, Cerling TE. Hydrogen and oxygen isotope ratios in human hair are related to geography. Proc Natl Acad Sci U S A. 2008 Feb 26;105(8):2788-93. doi: 10.1073/pnas.0712228105.
1212	USAKYPaducah	NA	NA	NA	10	2200	NA	Homo sapiens	Modern human	NA	NA	Hair	Keratin	-56.01640538	1.94566984	14.29396564	0.2	NA	-88.5985	37.0851	Ehleringer JR, Bowen GJ, Chesson LA, West AG, Podlesak DW, Cerling TE. Hydrogen and oxygen isotope ratios in human hair are related to geography. Proc Natl Acad Sci U S A. 2008 Feb 26;105(8):2788-93. doi: 10.1073/pnas.0712228105.
1212	USAKYPaducah	NA	NA	NA	10	2201	NA	Homo sapiens	Modern human	NA	NA	Hair	Keratin	-59.0942387	2.114684165	13.61913853	0.2	NA	-88.5985	37.0851	Ehleringer JR, Bowen GJ, Chesson LA, West AG, Podlesak DW, Cerling TE. Hydrogen and oxygen isotope ratios in human hair are related to geography. Proc Natl Acad Sci U S A. 2008 Feb 26;105(8):2788-93. doi: 10.1073/pnas.0712228105.
1212	USAKYPaducah	NA	NA	NA	10	2202	NA	Homo sapiens	Modern human	NA	NA	Hair	Keratin	-59.17958527	2.108310321	12.94253966	0.2	NA	-88.5985	37.0851	Ehleringer JR, Bowen GJ, Chesson LA, West AG, Podlesak DW, Cerling TE. Hydrogen and oxygen isotope ratios in human hair are related to geography. Proc Natl Acad Sci U S A. 2008 Feb 26;105(8):2788-93. doi: 10.1073/pnas.0712228105.
1213	USAMOPoplar Bluff	NA	NA	NA	10	2203	NA	Homo sapiens	Modern human	NA	NA	Hair	Keratin	-66.39521422	2.245941035	13.28289973	0.2	NA	-90.4108	36.7556	Ehleringer JR, Bowen GJ, Chesson LA, West AG, Podlesak DW, Cerling TE. Hydrogen and oxygen isotope ratios in human hair are related to geography. Proc Natl Acad Sci U S A. 2008 Feb 26;105(8):2788-93. doi: 10.1073/pnas.0712228105.
1213	USAMOPoplar Bluff	NA	NA	NA	10	2204	NA	Homo sapiens	Modern human	NA	NA	Hair	Keratin	-58.13458999	2.130087501	14.44436622	0.2	NA	-90.4108	36.7556	Ehleringer JR, Bowen GJ, Chesson LA, West AG, Podlesak DW, Cerling TE. Hydrogen and oxygen isotope ratios in human hair are related to geography. Proc Natl Acad Sci U S A. 2008 Feb 26;105(8):2788-93. doi: 10.1073/pnas.0712228105.
1213	USAMOPoplar Bluff	NA	NA	NA	10	2205	NA	Homo sapiens	Modern human	NA	NA	Hair	Keratin	-62.99967705	2.045937825	14.02793277	0.2	NA	-90.4108	36.7556	Ehleringer JR, Bowen GJ, Chesson LA, West AG, Podlesak DW, Cerling TE. Hydrogen and oxygen isotope ratios in human hair are related to geography. Proc Natl Acad Sci U S A. 2008 Feb 26;105(8):2788-93. doi: 10.1073/pnas.0712228105.
1214	USAMORolla	NA	NA	NA	10	2206	NA	Homo sapiens	Modern human	NA	NA	Hair	Keratin	-57.63608402	2.260050883	14.01958749	0.2	NA	-91.778	37.9389	Ehleringer JR, Bowen GJ, Chesson LA, West AG, Podlesak DW, Cerling TE. Hydrogen and oxygen isotope ratios in human hair are related to geography. Proc Natl Acad Sci U S A. 2008 Feb 26;105(8):2788-93. doi: 10.1073/pnas.0712228105.
1214	USAMORolla	NA	NA	NA	10	2207	NA	Homo sapiens	Modern human	NA	NA	Hair	Keratin	-55.44429689	2.109334292	13.40476831	0.2	NA	-91.778	37.9389	Ehleringer JR, Bowen GJ, Chesson LA, West AG, Podlesak DW, Cerling TE. Hydrogen and oxygen isotope ratios in human hair are related to geography. Proc Natl Acad Sci U S A. 2008 Feb 26;105(8):2788-93. doi: 10.1073/pnas.0712228105.
1214	USAMORolla	NA	NA	NA	10	2208	NA	Homo sapiens	Modern human	NA	NA	Hair	Keratin	-62.25354031	2.124824134	11.56531201	0.2	NA	-91.778	37.9389	Ehleringer JR, Bowen GJ, Chesson LA, West AG, Podlesak DW, Cerling TE. Hydrogen and oxygen isotope ratios in human hair are related to geography. Proc Natl Acad Sci U S A. 2008 Feb 26;105(8):2788-93. doi: 10.1073/pnas.0712228105.
1215	USAMOOzark	NA	NA	NA	10	2209	NA	Homo sapiens	Modern human	NA	NA	Hair	Keratin	-52.37461758	2.216160307	13.84316486	0.2	NA	-93.206	37.0237	Ehleringer JR, Bowen GJ, Chesson LA, West AG, Podlesak DW, Cerling TE. Hydrogen and oxygen isotope ratios in human hair are related to geography. Proc Natl Acad Sci U S A. 2008 Feb 26;105(8):2788-93. doi: 10.1073/pnas.0712228105.
1215	USAMOOzark	NA	NA	NA	10	2210	NA	Homo sapiens	Modern human	NA	NA	Hair	Keratin	-57.7158809	2.226924465	13.61636373	0.2	NA	-93.206	37.0237	Ehleringer JR, Bowen GJ, Chesson LA, West AG, Podlesak DW, Cerling TE. Hydrogen and oxygen isotope ratios in human hair are related to geography. Proc Natl Acad Sci U S A. 2008 Feb 26;105(8):2788-93. doi: 10.1073/pnas.0712228105.
1215	USAMOOzark	NA	NA	NA	10	2211	NA	Homo sapiens	Modern human	NA	NA	Hair	Keratin	-61.12705802	2.260090232	13.28477668	0.2	NA	-93.206	37.0237	Ehleringer JR, Bowen GJ, Chesson LA, West AG, Podlesak DW, Cerling TE. Hydrogen and oxygen isotope ratios in human hair are related to geography. Proc Natl Acad Sci U S A. 2008 Feb 26;105(8):2788-93. doi: 10.1073/pnas.0712228105.
1216	USAMOSt. Joseph	NA	NA	NA	10	2212	NA	Homo sapiens	Modern human	NA	NA	Hair	Keratin	-65.22286922	2.427795527	11.29717841	0.2	NA	-94.8365	39.7554	Ehleringer JR, Bowen GJ, Chesson LA, West AG, Podlesak DW, Cerling TE. Hydrogen and oxygen isotope ratios in human hair are related to geography. Proc Natl Acad Sci U S A. 2008 Feb 26;105(8):2788-93. doi: 10.1073/pnas.0712228105.
1216	USAMOSt. Joseph	NA	NA	NA	10	2213	NA	Homo sapiens	Modern human	NA	NA	Hair	Keratin	-59.93202401	2.129756062	12.44820061	0.2	NA	-94.8365	39.7554	Ehleringer JR, Bowen GJ, Chesson LA, West AG, Podlesak DW, Cerling TE. Hydrogen and oxygen isotope ratios in human hair are related to geography. Proc Natl Acad Sci U S A. 2008 Feb 26;105(8):2788-93. doi: 10.1073/pnas.0712228105.
1216	USAMOSt. Joseph	NA	NA	NA	10	2214	NA	Homo sapiens	Modern human	NA	NA	Hair	Keratin	-62.24089134	2.284435345	14.37702581	0.2	NA	-94.8365	39.7554	Ehleringer JR, Bowen GJ, Chesson LA, West AG, Podlesak DW, Cerling TE. Hydrogen and oxygen isotope ratios in human hair are related to geography. Proc Natl Acad Sci U S A. 2008 Feb 26;105(8):2788-93. doi: 10.1073/pnas.0712228105.
1216	USAMOSt. Joseph	NA	NA	NA	10	2215	NA	Homo sapiens	Modern human	NA	NA	Hair	Keratin	-69.47210653	2.202912294	11.70766924	0.2	NA	-94.8365	39.7554	Ehleringer JR, Bowen GJ, Chesson LA, West AG, Podlesak DW, Cerling TE. Hydrogen and oxygen isotope ratios in human hair are related to geography. Proc Natl Acad Sci U S A. 2008 Feb 26;105(8):2788-93. doi: 10.1073/pnas.0712228105.
1217	USANELincoln	NA	NA	NA	10	2216	NA	Homo sapiens	Modern human	NA	NA	Hair	Keratin	-71.01014453	2.266125412	11.74803868	0.2	NA	-96.5999	40.7356	Ehleringer JR, Bowen GJ, Chesson LA, West AG, Podlesak DW, Cerling TE. Hydrogen and oxygen isotope ratios in human hair are related to geography. Proc Natl Acad Sci U S A. 2008 Feb 26;105(8):2788-93. doi: 10.1073/pnas.0712228105.
1217	USANELincoln	NA	NA	NA	10	2217	NA	Homo sapiens	Modern human	NA	NA	Hair	Keratin	-63.07270165	2.091289635	10.27243936	0.2	NA	-96.5999	40.7356	Ehleringer JR, Bowen GJ, Chesson LA, West AG, Podlesak DW, Cerling TE. Hydrogen and oxygen isotope ratios in human hair are related to geography. Proc Natl Acad Sci U S A. 2008 Feb 26;105(8):2788-93. doi: 10.1073/pnas.0712228105.
1217	USANELincoln	NA	NA	NA	10	2218	NA	Homo sapiens	Modern human	NA	NA	Hair	Keratin	-60.69792081	2.189391805	13.16337804	0.2	NA	-96.5999	40.7356	Ehleringer JR, Bowen GJ, Chesson LA, West AG, Podlesak DW, Cerling TE. Hydrogen and oxygen isotope ratios in human hair are related to geography. Proc Natl Acad Sci U S A. 2008 Feb 26;105(8):2788-93. doi: 10.1073/pnas.0712228105.
1217	USANELincoln	NA	NA	NA	10	2219	NA	Homo sapiens	Modern human	NA	NA	Hair	Keratin	-64.29346056	2.205403424	11.50124057	0.2	NA	-96.5999	40.7356	Ehleringer JR, Bowen GJ, Chesson LA, West AG, Podlesak DW, Cerling TE. Hydrogen and oxygen isotope ratios in human hair are related to geography. Proc Natl Acad Sci U S A. 2008 Feb 26;105(8):2788-93. doi: 10.1073/pnas.0712228105.
1217	USANELincoln	NA	NA	NA	10	2220	NA	Homo sapiens	Modern human	NA	NA	Hair	Keratin	-57.71237037	2.021561899	12.85722832	0.2	NA	-96.5999	40.7356	Ehleringer JR, Bowen GJ, Chesson LA, West AG, Podlesak DW, Cerling TE. Hydrogen and oxygen isotope ratios in human hair are related to geography. Proc Natl Acad Sci U S A. 2008 Feb 26;105(8):2788-93. doi: 10.1073/pnas.0712228105.
1218	USANEGrand Island	NA	NA	NA	10	2221	NA	Homo sapiens	Modern human	NA	NA	Hair	Keratin	-72.71293554	2.426903899	14.02293115	0.2	NA	-98.0471	40.9302	Ehleringer JR, Bowen GJ, Chesson LA, West AG, Podlesak DW, Cerling TE. Hydrogen and oxygen isotope ratios in human hair are related to geography. Proc Natl Acad Sci U S A. 2008 Feb 26;105(8):2788-93. doi: 10.1073/pnas.0712228105.
1218	USANEGrand Island	NA	NA	NA	10	2222	NA	Homo sapiens	Modern human	NA	NA	Hair	Keratin	-85.87209587	2.617352192	12.38559683	0.2	NA	-98.0471	40.9302	Ehleringer JR, Bowen GJ, Chesson LA, West AG, Podlesak DW, Cerling TE. Hydrogen and oxygen isotope ratios in human hair are related to geography. Proc Natl Acad Sci U S A. 2008 Feb 26;105(8):2788-93. doi: 10.1073/pnas.0712228105.
1218	USANEGrand Island	NA	NA	NA	10	2224	NA	Homo sapiens	Modern human	NA	NA	Hair	Keratin	-70.09595815	2.380982872	11.71193993	0.2	NA	-98.0471	40.9302	Ehleringer JR, Bowen GJ, Chesson LA, West AG, Podlesak DW, Cerling TE. Hydrogen and oxygen isotope ratios in human hair are related to geography. Proc Natl Acad Sci U S A. 2008 Feb 26;105(8):2788-93. doi: 10.1073/pnas.0712228105.
1218	USANEGrand Island	NA	NA	NA	10	2225	NA	Homo sapiens	Modern human	NA	NA	Hair	Keratin	-77.84680356	2.378789008	13.90391043	0.2	NA	-98.0471	40.9302	Ehleringer JR, Bowen GJ, Chesson LA, West AG, Podlesak DW, Cerling TE. Hydrogen and oxygen isotope ratios in human hair are related to geography. Proc Natl Acad Sci U S A. 2008 Feb 26;105(8):2788-93. doi: 10.1073/pnas.0712228105.
1219	USANEGrand Island	NA	NA	NA	10	2223	NA	Homo sapiens	Modern human	NA	NA	Hair	Keratin	-67.52428492	2.153407792	11.92450584	0.2	NA	-98.0474	40.9302	Ehleringer JR, Bowen GJ, Chesson LA, West AG, Podlesak DW, Cerling TE. Hydrogen and oxygen isotope ratios in human hair are related to geography. Proc Natl Acad Sci U S A. 2008 Feb 26;105(8):2788-93. doi: 10.1073/pnas.0712228105.
1220	USANEValentine	NA	NA	NA	10	2226	NA	Homo sapiens	Modern human	NA	NA	Hair	Keratin	-85.30113843	2.390306613	9.828002987	0.2	NA	-100.5493	42.8725	Ehleringer JR, Bowen GJ, Chesson LA, West AG, Podlesak DW, Cerling TE. Hydrogen and oxygen isotope ratios in human hair are related to geography. Proc Natl Acad Sci U S A. 2008 Feb 26;105(8):2788-93. doi: 10.1073/pnas.0712228105.
1220	USANEValentine	NA	NA	NA	10	2227	NA	Homo sapiens	Modern human	NA	NA	Hair	Keratin	-72.16675702	2.045315813	10.99606071	0.2	NA	-100.5493	42.8725	Ehleringer JR, Bowen GJ, Chesson LA, West AG, Podlesak DW, Cerling TE. Hydrogen and oxygen isotope ratios in human hair are related to geography. Proc Natl Acad Sci U S A. 2008 Feb 26;105(8):2788-93. doi: 10.1073/pnas.0712228105.
1220	USANEValentine	NA	NA	NA	10	2228	NA	Homo sapiens	Modern human	NA	NA	Hair	Keratin	-69.69000846	2.094670747	10.3715452	0.2	NA	-100.5493	42.8725	Ehleringer JR, Bowen GJ, Chesson LA, West AG, Podlesak DW, Cerling TE. Hydrogen and oxygen isotope ratios in human hair are related to geography. Proc Natl Acad Sci U S A. 2008 Feb 26;105(8):2788-93. doi: 10.1073/pnas.0712228105.
1220	USANEValentine	NA	NA	NA	10	2229	NA	Homo sapiens	Modern human	NA	NA	Hair	Keratin	-72.60713762	2.211977577	11.57766564	0.2	NA	-100.5493	42.8725	Ehleringer JR, Bowen GJ, Chesson LA, West AG, Podlesak DW, Cerling TE. Hydrogen and oxygen isotope ratios in human hair are related to geography. Proc Natl Acad Sci U S A. 2008 Feb 26;105(8):2788-93. doi: 10.1073/pnas.0712228105.
1220	USANEValentine	NA	NA	NA	10	2230	NA	Homo sapiens	Modern human	NA	NA	Hair	Keratin	-68.93097991	2.080889813	8.944169445	0.2	NA	-100.5493	42.8725	Ehleringer JR, Bowen GJ, Chesson LA, West AG, Podlesak DW, Cerling TE. Hydrogen and oxygen isotope ratios in human hair are related to geography. Proc Natl Acad Sci U S A. 2008 Feb 26;105(8):2788-93. doi: 10.1073/pnas.0712228105.
1221	USAWYLusk	NA	NA	NA	10	2231	NA	Homo sapiens	Modern human	NA	NA	Hair	Keratin	-66.51573272	2.089166324	12.15880851	0.2	NA	-104.4517	42.7622	Ehleringer JR, Bowen GJ, Chesson LA, West AG, Podlesak DW, Cerling TE. Hydrogen and oxygen isotope ratios in human hair are related to geography. Proc Natl Acad Sci U S A. 2008 Feb 26;105(8):2788-93. doi: 10.1073/pnas.0712228105.
1221	USAWYLusk	NA	NA	NA	10	2232	NA	Homo sapiens	Modern human	NA	NA	Hair	Keratin	-86.50177332	2.757948324	9.001437717	0.2	NA	-104.4517	42.7622	Ehleringer JR, Bowen GJ, Chesson LA, West AG, Podlesak DW, Cerling TE. Hydrogen and oxygen isotope ratios in human hair are related to geography. Proc Natl Acad Sci U S A. 2008 Feb 26;105(8):2788-93. doi: 10.1073/pnas.0712228105.
1221	USAWYLusk	NA	NA	NA	10	2233	NA	Homo sapiens	Modern human	NA	NA	Hair	Keratin	-81.63569858	2.340329522	8.235180531	0.2	NA	-104.4517	42.7622	Ehleringer JR, Bowen GJ, Chesson LA, West AG, Podlesak DW, Cerling TE. Hydrogen and oxygen isotope ratios in human hair are related to geography. Proc Natl Acad Sci U S A. 2008 Feb 26;105(8):2788-93. doi: 10.1073/pnas.0712228105.
1221	USAWYLusk	NA	NA	NA	10	2234	NA	Homo sapiens	Modern human	NA	NA	Hair	Keratin	-85.06569136	2.540397731	9.106571405	0.2	NA	-104.4517	42.7622	Ehleringer JR, Bowen GJ, Chesson LA, West AG, Podlesak DW, Cerling TE. Hydrogen and oxygen isotope ratios in human hair are related to geography. Proc Natl Acad Sci U S A. 2008 Feb 26;105(8):2788-93. doi: 10.1073/pnas.0712228105.
1222	USAWYDouglas	NA	NA	NA	10	2235	NA	Homo sapiens	Modern human	NA	NA	Hair	Keratin	-81.32175454	2.094958721	8.305552466	0.2	NA	-105.3854	42.7596	Ehleringer JR, Bowen GJ, Chesson LA, West AG, Podlesak DW, Cerling TE. Hydrogen and oxygen isotope ratios in human hair are related to geography. Proc Natl Acad Sci U S A. 2008 Feb 26;105(8):2788-93. doi: 10.1073/pnas.0712228105.
1222	USAWYDouglas	NA	NA	NA	10	2236	NA	Homo sapiens	Modern human	NA	NA	Hair	Keratin	-80.06168286	2.400105088	11.52613996	0.2	NA	-105.3854	42.7596	Ehleringer JR, Bowen GJ, Chesson LA, West AG, Podlesak DW, Cerling TE. Hydrogen and oxygen isotope ratios in human hair are related to geography. Proc Natl Acad Sci U S A. 2008 Feb 26;105(8):2788-93. doi: 10.1073/pnas.0712228105.
1222	USAWYDouglas	NA	NA	NA	10	2237	NA	Homo sapiens	Modern human	NA	NA	Hair	Keratin	-77.81399366	2.372030584	9.767453033	0.2	NA	-105.3854	42.7596	Ehleringer JR, Bowen GJ, Chesson LA, West AG, Podlesak DW, Cerling TE. Hydrogen and oxygen isotope ratios in human hair are related to geography. Proc Natl Acad Sci U S A. 2008 Feb 26;105(8):2788-93. doi: 10.1073/pnas.0712228105.
1222	USAWYDouglas	NA	NA	NA	10	2238	NA	Homo sapiens	Modern human	NA	NA	Hair	Keratin	-67.25417674	2.102156866	13.23113735	0.2	NA	-105.3854	42.7596	Ehleringer JR, Bowen GJ, Chesson LA, West AG, Podlesak DW, Cerling TE. Hydrogen and oxygen isotope ratios in human hair are related to geography. Proc Natl Acad Sci U S A. 2008 Feb 26;105(8):2788-93. doi: 10.1073/pnas.0712228105.
1222	USAWYDouglas	NA	NA	NA	10	2239	NA	Homo sapiens	Modern human	NA	NA	Hair	Keratin	-75.69128492	2.322540016	10.03463991	0.2	NA	-105.3854	42.7596	Ehleringer JR, Bowen GJ, Chesson LA, West AG, Podlesak DW, Cerling TE. Hydrogen and oxygen isotope ratios in human hair are related to geography. Proc Natl Acad Sci U S A. 2008 Feb 26;105(8):2788-93. doi: 10.1073/pnas.0712228105.
1223	USAWYCasper	NA	NA	NA	10	2240	NA	Homo sapiens	Modern human	NA	NA	Hair	Keratin	-83.44899068	2.353327954	8.963214981	0.2	NA	-106.3023	42.8492	Ehleringer JR, Bowen GJ, Chesson LA, West AG, Podlesak DW, Cerling TE. Hydrogen and oxygen isotope ratios in human hair are related to geography. Proc Natl Acad Sci U S A. 2008 Feb 26;105(8):2788-93. doi: 10.1073/pnas.0712228105.
1223	USAWYCasper	NA	NA	NA	10	2241	NA	Homo sapiens	Modern human	NA	NA	Hair	Keratin	-84.98386293	2.436413651	9.911558772	0.2	NA	-106.3023	42.8492	Ehleringer JR, Bowen GJ, Chesson LA, West AG, Podlesak DW, Cerling TE. Hydrogen and oxygen isotope ratios in human hair are related to geography. Proc Natl Acad Sci U S A. 2008 Feb 26;105(8):2788-93. doi: 10.1073/pnas.0712228105.
1223	USAWYCasper	NA	NA	NA	10	2242	NA	Homo sapiens	Modern human	NA	NA	Hair	Keratin	-78.90269028	2.572575301	8.566260046	0.2	NA	-106.3023	42.8492	Ehleringer JR, Bowen GJ, Chesson LA, West AG, Podlesak DW, Cerling TE. Hydrogen and oxygen isotope ratios in human hair are related to geography. Proc Natl Acad Sci U S A. 2008 Feb 26;105(8):2788-93. doi: 10.1073/pnas.0712228105.
1223	USAWYCasper	NA	NA	NA	10	2243	NA	Homo sapiens	Modern human	NA	NA	Hair	Keratin	-84.27876118	2.147115364	9.722306062	0.2	NA	-106.3023	42.8492	Ehleringer JR, Bowen GJ, Chesson LA, West AG, Podlesak DW, Cerling TE. Hydrogen and oxygen isotope ratios in human hair are related to geography. Proc Natl Acad Sci U S A. 2008 Feb 26;105(8):2788-93. doi: 10.1073/pnas.0712228105.
1224	USAWYLander	NA	NA	NA	10	2244	NA	Homo sapiens	Modern human	NA	NA	Hair	Keratin	-81.04310091	2.579447453	9.39650086	0.2	NA	-108.73	42.8331	Ehleringer JR, Bowen GJ, Chesson LA, West AG, Podlesak DW, Cerling TE. Hydrogen and oxygen isotope ratios in human hair are related to geography. Proc Natl Acad Sci U S A. 2008 Feb 26;105(8):2788-93. doi: 10.1073/pnas.0712228105.
1224	USAWYLander	NA	NA	NA	10	2245	NA	Homo sapiens	Modern human	NA	NA	Hair	Keratin	-78.21664713	2.416922463	7.468837657	0.2	NA	-108.73	42.8331	Ehleringer JR, Bowen GJ, Chesson LA, West AG, Podlesak DW, Cerling TE. Hydrogen and oxygen isotope ratios in human hair are related to geography. Proc Natl Acad Sci U S A. 2008 Feb 26;105(8):2788-93. doi: 10.1073/pnas.0712228105.
1224	USAWYLander	NA	NA	NA	10	2246	NA	Homo sapiens	Modern human	NA	NA	Hair	Keratin	-74.56296162	2.224057463	8.048595035	0.2	NA	-108.73	42.8331	Ehleringer JR, Bowen GJ, Chesson LA, West AG, Podlesak DW, Cerling TE. Hydrogen and oxygen isotope ratios in human hair are related to geography. Proc Natl Acad Sci U S A. 2008 Feb 26;105(8):2788-93. doi: 10.1073/pnas.0712228105.
1224	USAWYLander	NA	NA	NA	10	2247	NA	Homo sapiens	Modern human	NA	NA	Hair	Keratin	-94.35731055	2.932825779	10.86419968	0.2	NA	-108.73	42.8331	Ehleringer JR, Bowen GJ, Chesson LA, West AG, Podlesak DW, Cerling TE. Hydrogen and oxygen isotope ratios in human hair are related to geography. Proc Natl Acad Sci U S A. 2008 Feb 26;105(8):2788-93. doi: 10.1073/pnas.0712228105.
1224	USAWYLander	NA	NA	NA	10	2248	NA	Homo sapiens	Modern human	NA	NA	Hair	Keratin	-86.50786321	2.506607219	7.409432962	0.2	NA	-108.73	42.8331	Ehleringer JR, Bowen GJ, Chesson LA, West AG, Podlesak DW, Cerling TE. Hydrogen and oxygen isotope ratios in human hair are related to geography. Proc Natl Acad Sci U S A. 2008 Feb 26;105(8):2788-93. doi: 10.1073/pnas.0712228105.
1225	USAWYRock Springs	NA	NA	NA	10	2249	NA	Homo sapiens	Modern human	NA	NA	Hair	Keratin	-89.22928349	2.22434241	9.066225132	0.2	NA	-109.2193	41.5907	Ehleringer JR, Bowen GJ, Chesson LA, West AG, Podlesak DW, Cerling TE. Hydrogen and oxygen isotope ratios in human hair are related to geography. Proc Natl Acad Sci U S A. 2008 Feb 26;105(8):2788-93. doi: 10.1073/pnas.0712228105.
1225	USAWYRock Springs	NA	NA	NA	10	2250	NA	Homo sapiens	Modern human	NA	NA	Hair	Keratin	-79.43272228	2.170288752	10.50324228	0.2	NA	-109.2193	41.5907	Ehleringer JR, Bowen GJ, Chesson LA, West AG, Podlesak DW, Cerling TE. Hydrogen and oxygen isotope ratios in human hair are related to geography. Proc Natl Acad Sci U S A. 2008 Feb 26;105(8):2788-93. doi: 10.1073/pnas.0712228105.
1225	USAWYRock Springs	NA	NA	NA	10	2251	NA	Homo sapiens	Modern human	NA	NA	Hair	Keratin	-71.41571553	2.158369689	8.204153021	0.2	NA	-109.2193	41.5907	Ehleringer JR, Bowen GJ, Chesson LA, West AG, Podlesak DW, Cerling TE. Hydrogen and oxygen isotope ratios in human hair are related to geography. Proc Natl Acad Sci U S A. 2008 Feb 26;105(8):2788-93. doi: 10.1073/pnas.0712228105.
1225	USAWYRock Springs	NA	NA	NA	10	2252	NA	Homo sapiens	Modern human	NA	NA	Hair	Keratin	-78.37356084	2.603908698	9.325605196	0.2	NA	-109.2193	41.5907	Ehleringer JR, Bowen GJ, Chesson LA, West AG, Podlesak DW, Cerling TE. Hydrogen and oxygen isotope ratios in human hair are related to geography. Proc Natl Acad Sci U S A. 2008 Feb 26;105(8):2788-93. doi: 10.1073/pnas.0712228105.
1225	USAWYRock Springs	NA	NA	NA	10	2253	NA	Homo sapiens	Modern human	NA	NA	Hair	Keratin	-83.46635654	2.156227053	7.112570316	0.2	NA	-109.2193	41.5907	Ehleringer JR, Bowen GJ, Chesson LA, West AG, Podlesak DW, Cerling TE. Hydrogen and oxygen isotope ratios in human hair are related to geography. Proc Natl Acad Sci U S A. 2008 Feb 26;105(8):2788-93. doi: 10.1073/pnas.0712228105.
1226	USAWYEvanston	NA	NA	NA	10	2254	NA	Homo sapiens	Modern human	NA	NA	Hair	Keratin	-75.57715019	2.388064647	11.45181551	0.2	NA	-110.9667	41.2682	Ehleringer JR, Bowen GJ, Chesson LA, West AG, Podlesak DW, Cerling TE. Hydrogen and oxygen isotope ratios in human hair are related to geography. Proc Natl Acad Sci U S A. 2008 Feb 26;105(8):2788-93. doi: 10.1073/pnas.0712228105.
1226	USAWYEvanston	NA	NA	NA	10	2255	NA	Homo sapiens	Modern human	NA	NA	Hair	Keratin	-74.60118734	2.161191535	11.96491999	0.2	NA	-110.9667	41.2682	Ehleringer JR, Bowen GJ, Chesson LA, West AG, Podlesak DW, Cerling TE. Hydrogen and oxygen isotope ratios in human hair are related to geography. Proc Natl Acad Sci U S A. 2008 Feb 26;105(8):2788-93. doi: 10.1073/pnas.0712228105.
1226	USAWYEvanston	NA	NA	NA	10	2256	NA	Homo sapiens	Modern human	NA	NA	Hair	Keratin	-86.06433955	2.296233889	9.021730385	0.2	NA	-110.9667	41.2682	Ehleringer JR, Bowen GJ, Chesson LA, West AG, Podlesak DW, Cerling TE. Hydrogen and oxygen isotope ratios in human hair are related to geography. Proc Natl Acad Sci U S A. 2008 Feb 26;105(8):2788-93. doi: 10.1073/pnas.0712228105.
1637	Outside Geraldton	NA	NA	NA	19	3492	S08-H___92	Homo sapiens	Modern human	known source	NA	Hair	Keratin	-77.90373743	2.422226015	NA	NA	NA	-87.18823333	49.70028333	This study
1638	Waswanipi	NA	NA	NA	19	3493	S08-H___114	Homo sapiens	Modern human	known source	NA	Hair	Keratin	-91.36846691	2.694934894	NA	NA	NA	-75.95961667	49.69843333	This study
1638	Waswanipi	NA	NA	NA	19	3605	S08-H___144	Homo sapiens	Modern human	known source	NA	Hair	Keratin	-80.6636693	2.396947887	NA	NA	NA	-75.95961667	49.69843333	This study
1639	Ottawa	NA	NA	NA	19	3494	S08-H___30	Homo sapiens	Modern human	known source	NA	Hair	Keratin	-68.36532643	2.174891979	NA	NA	NA	-75.60231667	45.3734	This study
1639	Ottawa	NA	NA	NA	19	3627	S08-H___111	Homo sapiens	Modern human	known source	NA	Hair	Keratin	-69.11884787	2.398363768	NA	NA	NA	-75.60231667	45.3734	This study
1639	Ottawa	NA	NA	NA	19	3495	S08-H___31	Homo sapiens	Modern human	known source	NA	Hair	Keratin	-72.25105364	2.152794175	NA	NA	NA	-75.60231667	45.3734	This study
1640	(North of) Espanola	NA	NA	NA	19	3496	S08-H___113	Homo sapiens	Modern human	known source	NA	Hair	Keratin	-68.95204731	2.453310608	NA	NA	NA	-81.75713333	46.2409	This study
1641	Thunder Bay	NA	NA	NA	19	3497	S08-H___87	Homo sapiens	Modern human	known source	NA	Hair	Keratin	-86.68021248	2.857186971	NA	NA	NA	-89.2986	48.3811	This study
1641	Thunder Bay	NA	NA	NA	19	3613	S08-H___95	Homo sapiens	Modern human	known source	NA	Hair	Keratin	-86.90063218	2.67526551	NA	NA	NA	-89.2986	48.3811	This study
1641	Thunder Bay	NA	NA	NA	19	3612	S08-H___53	Homo sapiens	Modern human	known source	NA	Hair	Keratin	-81.8148797	2.557572158	NA	NA	NA	-89.2986	48.3811	This study
1642	Masson-Angers (Gatineau)	NA	NA	NA	19	3498	S08-H___23	Homo sapiens	Modern human	known source	NA	Hair	Keratin	-81.93194027	2.489111689	NA	NA	NA	-75.40608333	45.5226	This study
1643	Dupuy	NA	NA	NA	19	3500	S08-H___83	Homo sapiens	Modern human	known source	NA	Hair	Keratin	-87.16208721	2.550092426	NA	NA	NA	-79.35511667	48.82473333	This study
1643	Dupuy	NA	NA	NA	19	3499	S08-H___73	Homo sapiens	Modern human	known source	NA	Hair	Keratin	-74.24559742	2.240861272	NA	NA	NA	-79.35511667	48.82473333	This study
1644	Gracefield	NA	NA	NA	19	3501	S08-H___10	Homo sapiens	Modern human	known source	NA	Hair	Keratin	-83.00843032	2.755260742	NA	NA	NA	-76.05208333	46.09206667	This study
1645	Lac Delage	NA	NA	NA	19	3502	S08-H___17	Homo sapiens	Modern human	known source	NA	Hair	Keratin	-73.23457963	2.882847506	NA	NA	NA	-71.40338333	46.96993333	This study
1646	North Bay	NA	NA	NA	19	3505	S08-H___24	Homo sapiens	Modern human	known source	NA	Hair	Keratin	-74.32964369	2.467786785	NA	NA	NA	-79.4525	46.31495	This study
1646	North Bay	NA	NA	NA	19	3504	S08-H___157	Homo sapiens	Modern human	known source	NA	Hair	Keratin	-75.12009445	2.532516366	NA	NA	NA	-79.4525	46.31495	This study
1646	North Bay	NA	NA	NA	19	3503	S08-H___1	Homo sapiens	Modern human	known source	NA	Hair	Keratin	-72.8736241	2.397299231	NA	NA	NA	-79.4525	46.31495	This study
1646	North Bay	NA	NA	NA	19	3506	S08-H___90	Homo sapiens	Modern human	known source	NA	Hair	Keratin	-65.6088028	2.521806749	NA	NA	NA	-79.4525	46.31495	This study
1647	Milton	NA	NA	NA	19	3507	S08-H___130	Homo sapiens	Modern human	known source	NA	Hair	Keratin	-77.6288585	2.526843727	NA	NA	NA	-79.86188333	43.50666667	This study
1647	Milton	NA	NA	NA	19	3508	S08-H___99	Homo sapiens	Modern human	known source	NA	Hair	Keratin	-79.8923744	2.331131603	NA	NA	NA	-79.86188333	43.50666667	This study
1648	Wawa	NA	NA	NA	19	3509	S08-H___25	Homo sapiens	Modern human	known source	NA	Hair	Keratin	-79.42443848	2.634687031	NA	NA	NA	-84.78051667	47.99188333	This study
1648	Wawa	NA	NA	NA	19	3569	S08-H___143	Homo sapiens	Modern human	known source	NA	Hair	Keratin	-78.75422506	2.799576739	NA	NA	NA	-84.78051667	47.99188333	This study
1649	Nicolet	NA	NA	NA	19	3510	S08-H___14	Homo sapiens	Modern human	known source	NA	Hair	Keratin	-68.37060842	2.29987203	NA	NA	NA	-73.26688333	46.27421667	This study
1650	Blind River	NA	NA	NA	19	3511	S08-H___40	Homo sapiens	Modern human	known source	NA	Hair	Keratin	-73.38901968	2.400646851	NA	NA	NA	-82.9357	46.18333333	This study
1650	Blind River	NA	NA	NA	19	3512	S08-H___85	Homo sapiens	Modern human	known source	NA	Hair	Keratin	-79.14917321	2.498670143	NA	NA	NA	-82.9357	46.18333333	This study
1651	Ste Foy (Quebec City)	NA	NA	NA	19	3513	S08-H___126	Homo sapiens	Modern human	known source	NA	Hair	Keratin	-70.98693083	2.569193357	NA	NA	NA	-71.3115	46.76576667	This study
1652	Miquelon	NA	NA	NA	19	3514	S08-H___55	Homo sapiens	Modern human	known source	NA	Hair	Keratin	-72.08908427	2.383752863	NA	NA	NA	-77.1371	48.85641667	This study
1653	Gracefield (North field sector)	NA	NA	NA	19	3515	S08-H___52	Homo sapiens	Modern human	known source	NA	Hair	Keratin	-69.6940793	2.511542597	NA	NA	NA	-75.88238333	46.1109	This study
1654	Kapuskasing	NA	NA	NA	19	3516	S08-H___66	Homo sapiens	Modern human	known source	NA	Hair	Keratin	-78.75644247	2.658804468	NA	NA	NA	-82.37845	49.40066667	This study
1655	Elliot Lake	NA	NA	NA	19	3518	S08-H___19	Homo sapiens	Modern human	known source	NA	Hair	Keratin	-85.67973858	2.083800901	NA	NA	NA	-82.6517	46.38548333	This study
1655	Elliot Lake	NA	NA	NA	19	3517	S08-H___152	Homo sapiens	Modern human	known source	NA	Hair	Keratin	-72.99930857	2.602040406	NA	NA	NA	-82.6517	46.38548333	This study
1656	Huntsville	NA	NA	NA	19	3519	S08-H___57	Homo sapiens	Modern human	known source	NA	Hair	Keratin	-71.8376625	2.312389994	NA	NA	NA	-79.23885	45.33395	This study
1656	Huntsville	NA	NA	NA	19	3520	S08-H___77	Homo sapiens	Modern human	known source	NA	Hair	Keratin	-68.13228453	2.242373596	NA	NA	NA	-79.23885	45.33395	This study
1657	Toronto	NA	NA	NA	19	3521	S08-H___107	Homo sapiens	Modern human	known source	NA	Hair	Keratin	-83.95306657	2.792225461	NA	NA	NA	-79.38488333	43.65121667	This study
1658	Desmaraisville	NA	NA	NA	19	3522	S08-H___81	Homo sapiens	Modern human	known source	NA	Hair	Keratin	-75.21504921	2.253905443	NA	NA	NA	-76.19086667	49.5068	This study
1659	Alma	NA	NA	NA	19	3523	S08-H___140	Homo sapiens	Modern human	known source	NA	Hair	Keratin	-77.94012376	2.566255509	NA	NA	NA	-71.6307	48.5888	This study
1659	Alma	NA	NA	NA	19	3524	S08-H___21	Homo sapiens	Modern human	known source	NA	Hair	Keratin	-85.71764127	2.251208091	NA	NA	NA	-71.6307	48.5888	This study
1659	Alma	NA	NA	NA	19	3525	S08-H___37	Homo sapiens	Modern human	known source	NA	Hair	Keratin	-82.78041132	2.607288825	NA	NA	NA	-71.6307	48.5888	This study
1660	Senneterre	NA	NA	NA	19	3526	S08-H___36	Homo sapiens	Modern human	known source	NA	Hair	Keratin	-88.94569364	2.961461079	NA	NA	NA	-77.25293333	48.38418333	This study
1661	St. Catherine	NA	NA	NA	19	3527	S08-H___115	Homo sapiens	Modern human	known source	NA	Hair	Keratin	-78.80876849	2.435829044	NA	NA	NA	-79.2458	43.16055	This study
1662	Rouyn-Noranda	NA	NA	NA	19	3528	S08-H___160	Homo sapiens	Modern human	known source	NA	Hair	Keratin	-80.14759234	2.765357073	NA	NA	NA	-79.0382	48.24113333	This study
1662	Rouyn-Noranda	NA	NA	NA	19	3559	S08-H___108	Homo sapiens	Modern human	known source	NA	Hair	Keratin	-72.35398218	2.080155573	NA	NA	NA	-79.0382	48.24113333	This study
1662	Rouyn-Noranda	NA	NA	NA	19	3560	S08-H___135	Homo sapiens	Modern human	known source	NA	Hair	Keratin	-77.31045178	2.828936304	NA	NA	NA	-79.0382	48.24113333	This study
1663	Lebel-Sur-Quevillon	NA	NA	NA	19	3536	S08-H___79	Homo sapiens	Modern human	known source	NA	Hair	Keratin	-76.93350084	2.835399849	NA	NA	NA	-76.97445	49.0571	This study
1663	Lebel-Sur-Quevillon	NA	NA	NA	19	3537	S08-H___98	Homo sapiens	Modern human	known source	NA	Hair	Keratin	-80.66233729	2.704934267	NA	NA	NA	-76.97445	49.0571	This study
1663	Lebel-Sur-Quevillon	NA	NA	NA	19	3530	S08-H___138	Homo sapiens	Modern human	known source	NA	Hair	Keratin	-79.97101051	2.486839783	NA	NA	NA	-76.97445	49.0571	This study
1663	Lebel-Sur-Quevillon	NA	NA	NA	19	3531	S08-H___147	Homo sapiens	Modern human	known source	NA	Hair	Keratin	-81.57842393	3.116754584	NA	NA	NA	-76.97445	49.0571	This study
1663	Lebel-Sur-Quevillon	NA	NA	NA	19	3534	S08-H___26	Homo sapiens	Modern human	known source	NA	Hair	Keratin	-81.35137224	2.369811658	NA	NA	NA	-76.97445	49.0571	This study
1663	Lebel-Sur-Quevillon	NA	NA	NA	19	3533	S08-H___22	Homo sapiens	Modern human	known source	NA	Hair	Keratin	-75.64209769	2.370363196	NA	NA	NA	-76.97445	49.0571	This study
1663	Lebel-Sur-Quevillon	NA	NA	NA	19	3535	S08-H___47	Homo sapiens	Modern human	known source	NA	Hair	Keratin	-85.03856795	2.768379352	NA	NA	NA	-76.97445	49.0571	This study
1663	Lebel-Sur-Quevillon	NA	NA	NA	19	3529	S08-H___109	Homo sapiens	Modern human	known source	NA	Hair	Keratin	-77.32072739	2.580583442	NA	NA	NA	-76.97445	49.0571	This study
1663	Lebel-Sur-Quevillon	NA	NA	NA	19	3532	S08-H___156	Homo sapiens	Modern human	known source	NA	Hair	Keratin	-77.87895358	2.596635643	NA	NA	NA	-76.97445	49.0571	This study
1664	Chibougamau	NA	NA	NA	19	3538	S08-H___6	Homo sapiens	Modern human	known source	NA	Hair	Keratin	-79.17647734	2.096221398	NA	NA	NA	-74.3869	49.87088333	This study
1665	Scarborough	NA	NA	NA	19	3610	S08-H___150	Homo sapiens	Modern human	known source	NA	Hair	Keratin	-73.28180005	2.151752524	NA	NA	NA	-79.26723333	43.74546667	This study
1665	Scarborough	NA	NA	NA	19	3539	S08-H___34	Homo sapiens	Modern human	known source	NA	Hair	Keratin	-81.03570089	2.71523458	NA	NA	NA	-79.26723333	43.74546667	This study
1666	Cochrane	NA	NA	NA	19	3540	S08-H___125	Homo sapiens	Modern human	known source	NA	Hair	Keratin	-78.6752953	2.379790131	NA	NA	NA	-81.19676667	49.0573	This study
1667	Bouchette	NA	NA	NA	19	3541	S08-H___61	Homo sapiens	Modern human	known source	NA	Hair	Keratin	-78.37320877	2.5779278	NA	NA	NA	-75.95771667	46.20316667	This study
1668	Chapais	NA	NA	NA	19	3542	S08-H___104	Homo sapiens	Modern human	known source	NA	Hair	Keratin	-72.57281778	2.305872066	NA	NA	NA	-74.38518333	49.98823333	This study
1668	Chapais	NA	NA	NA	19	3543	S08-H___80	Homo sapiens	Modern human	known source	NA	Hair	Keratin	-87.32496931	2.313853669	NA	NA	NA	-74.38518333	49.98823333	This study
1669	Plainfield	NA	NA	NA	19	3544	S08-H___136	Homo sapiens	Modern human	known source	NA	Hair	Keratin	-71.64486233	2.534802389	NA	NA	NA	-77.35175	44.29066667	This study
1670	Poularies	NA	NA	NA	19	3545	S08-H___122	Homo sapiens	Modern human	known source	NA	Hair	Keratin	-71.67947674	2.412954517	NA	NA	NA	-79.08016667	48.66113333	This study
1670	Poularies	NA	NA	NA	19	3546	S08-H___158	Homo sapiens	Modern human	known source	NA	Hair	Keratin	-75.89604173	2.818429295	NA	NA	NA	-79.08016667	48.66113333	This study
1671	Windsor	NA	NA	NA	19	3547	S08-H___142	Homo sapiens	Modern human	known source	NA	Hair	Keratin	-72.82651356	2.717720037	NA	NA	NA	-83.0651	42.30478333	This study
1671	Windsor	NA	NA	NA	19	3548	S08-H___59	Homo sapiens	Modern human	known source	NA	Hair	Keratin	-82.59779399	2.553455932	NA	NA	NA	-83.0651	42.30478333	This study
1672	Sault Ste. Marie	NA	NA	NA	19	3577	S08-H___18	Homo sapiens	Modern human	known source	NA	Hair	Keratin	-75.89156817	2.423312006	NA	NA	NA	-84.31956667	46.53611667	This study
1672	Sault Ste. Marie	NA	NA	NA	19	3549	S08-H___146	Homo sapiens	Modern human	known source	NA	Hair	Keratin	-73.3896338	2.760011272	NA	NA	NA	-84.31956667	46.53611667	This study
1673	Killaloe	NA	NA	NA	19	3550	S08-H___128	Homo sapiens	Modern human	known source	NA	Hair	Keratin	-70.95082731	2.203238498	NA	NA	NA	-77.43155	45.54733333	This study
1674	Amos	NA	NA	NA	19	3552	S08-H___4	Homo sapiens	Modern human	known source	NA	Hair	Keratin	-77.72290703	2.60245996	NA	NA	NA	-78.10721667	48.56116667	This study
1674	Amos	NA	NA	NA	19	3551	S08-H___131	Homo sapiens	Modern human	known source	NA	Hair	Keratin	-71.40882307	2.845327393	NA	NA	NA	-78.10721667	48.56116667	This study
1675	Hearst	NA	NA	NA	19	3553	S08-H___97	Homo sapiens	Modern human	known source	NA	Hair	Keratin	-71.07365803	2.511464904	NA	NA	NA	-83.66836667	49.69023333	This study
1676	Barraute	NA	NA	NA	19	3554	S08-H___32	Homo sapiens	Modern human	known source	NA	Hair	Keratin	-79.66560333	2.230133596	NA	NA	NA	-77.63741667	48.44138333	This study
1677	Nipigon	NA	NA	NA	19	3555	S08-H___117	Homo sapiens	Modern human	known source	NA	Hair	Keratin	-74.90185441	2.730792548	NA	NA	NA	-89.30901667	49.11786667	This study
1678	Nipigon	NA	NA	NA	19	3557	S08-H___54	Homo sapiens	Modern human	known source	NA	Hair	Keratin	-78.78417782	2.455925305	NA	NA	NA	-88.30901667	49.01786667	This study
1678	Nipigon	NA	NA	NA	19	3556	S08-H___15	Homo sapiens	Modern human	known source	NA	Hair	Keratin	-73.63467656	2.649027947	NA	NA	NA	-88.30901667	49.01786667	This study
1679	Brampton	NA	NA	NA	19	3558	S08-H___132	Homo sapiens	Modern human	known source	NA	Hair	Keratin	-83.00936219	2.455110655	NA	NA	NA	-79.73375	43.70786667	This study
1680	Region between Val d'Or & Senneterre	NA	NA	NA	19	3561	S08-H___141	Homo sapiens	Modern human	known source	NA	Hair	Keratin	-77.23918185	2.858383729	NA	NA	NA	-76.39555	48.10571667	This study
1681	Rawdon	NA	NA	NA	19	3563	S08-H___76	Homo sapiens	Modern human	known source	NA	Hair	Keratin	-80.02534585	2.566252359	NA	NA	NA	-73.70638333	46.04023333	This study
1681	Rawdon	NA	NA	NA	19	3562	S08-H___48	Homo sapiens	Modern human	known source	NA	Hair	Keratin	-74.52876945	2.487460678	NA	NA	NA	-73.70638333	46.04023333	This study
1682	Dolbeau-Mistassini	NA	NA	NA	19	3565	S08-H___145	Homo sapiens	Modern human	known source	NA	Hair	Keratin	-81.19701196	2.610689187	NA	NA	NA	-72.23088333	48.85888333	This study
1682	Dolbeau-Mistassini	NA	NA	NA	19	3564	S08-H___129	Homo sapiens	Modern human	known source	NA	Hair	Keratin	-79.45135956	2.675450438	NA	NA	NA	-72.23088333	48.85888333	This study
1683	Cochrane	NA	NA	NA	19	3567	S08-H___5	Homo sapiens	Modern human	known source	NA	Hair	Keratin	-82.40863007	2.646131757	NA	NA	NA	-81.0212	49.07023333	This study
1683	Cochrane	NA	NA	NA	19	3566	S08-H___2	Homo sapiens	Modern human	known source	NA	Hair	Keratin	-77.52340644	2.698173399	NA	NA	NA	-81.0212	49.07023333	This study
1683	Cochrane	NA	NA	NA	19	3568	S08-H___7	Homo sapiens	Modern human	known source	NA	Hair	Keratin	-78.4947082	2.730935511	NA	NA	NA	-81.0212	49.07023333	This study
1684	Parry Sound / Nobel	NA	NA	NA	19	3571	S08-H___46	Homo sapiens	Modern human	known source	NA	Hair	Keratin	-75.45272326	2.715811406	NA	NA	NA	-80.0377	45.33871667	This study
1684	Parry Sound / Nobel	NA	NA	NA	19	3570	S08-H___12	Homo sapiens	Modern human	known source	NA	Hair	Keratin	-69.36246822	2.409585613	NA	NA	NA	-80.0377	45.33871667	This study
1684	Parry Sound / Nobel	NA	NA	NA	19	3594	S08-H___44	Homo sapiens	Modern human	known source	NA	Hair	Keratin	-79.08643673	2.465924445	NA	NA	NA	-80.0377	45.33871667	This study
1685	Cottam	NA	NA	NA	19	3572	S08-H___51	Homo sapiens	Modern human	known source	NA	Hair	Keratin	-69.65619722	2.519754892	NA	NA	NA	-82.74421667	42.12838333	This study
1686	Geraldton	NA	NA	NA	19	3575	S08-H___70	Homo sapiens	Modern human	known source	NA	Hair	Keratin	-72.76705165	2.5679135	NA	NA	NA	-86.95103333	49.68011667	This study
1686	Geraldton	NA	NA	NA	19	3573	S08-H___33	Homo sapiens	Modern human	known source	NA	Hair	Keratin	-87.31805292	2.620839887	NA	NA	NA	-86.95103333	49.68011667	This study
1686	Geraldton	NA	NA	NA	19	3574	S08-H___63	Homo sapiens	Modern human	known source	NA	Hair	Keratin	-92.54407863	2.595804764	NA	NA	NA	-86.95103333	49.68011667	This study
1687	London	NA	NA	NA	19	3576	S08-H___71	Homo sapiens	Modern human	known source	NA	Hair	Keratin	-78.06888665	2.455952867	NA	NA	NA	-81.21865	42.93158333	This study
1687	London	NA	NA	NA	19	3600	S08-H___45	Homo sapiens	Modern human	known source	NA	Hair	Keratin	-74.04043116	2.536600405	NA	NA	NA	-81.21865	42.93158333	This study
1687	London	NA	NA	NA	19	3599	S08-H___112	Homo sapiens	Modern human	known source	NA	Hair	Keratin	-80.29175566	2.381884621	NA	NA	NA	-81.21865	42.93158333	This study
1688	Metabetchouan-Lac-a-la-Croix	NA	NA	NA	19	3578	S08-H___42	Homo sapiens	Modern human	known source	NA	Hair	Keratin	-80.79696859	2.453963841	NA	NA	NA	-71.86928333	48.42496667	This study
1689	Welland	NA	NA	NA	19	3579	S08-H___121	Homo sapiens	Modern human	known source	NA	Hair	Keratin	-78.45859382	2.395264706	NA	NA	NA	-79.17863333	42.99671667	This study
1690	Hidden Valley	NA	NA	NA	19	3580	S08-H___75	Homo sapiens	Modern human	known source	NA	Hair	Keratin	-68.52219021	2.339415779	NA	NA	NA	-79.1278	45.35555	This study
1691	Outside Chibougamau	NA	NA	NA	19	3581	S08-H___127	Homo sapiens	Modern human	known source	NA	Hair	Keratin	-84.0472019	3.042077576	NA	NA	NA	-74.39815	49.74753333	This study
1692	New Liskeard	NA	NA	NA	19	3582	S08-H___119	Homo sapiens	Modern human	known source	NA	Hair	Keratin	-82.64771062	2.510985239	NA	NA	NA	-79.6729	47.50691667	This study
1692	New Liskeard	NA	NA	NA	19	3583	S08-H___58	Homo sapiens	Modern human	known source	NA	Hair	Keratin	-82.12996279	2.72356141	NA	NA	NA	-79.6729	47.50691667	This study
1693	Val D'or	NA	NA	NA	19	3585	S08-H___49	Homo sapiens	Modern human	known source	NA	Hair	Keratin	-63.9391291	2.170057417	NA	NA	NA	-77.81565	48.09866667	This study
1693	Val D'or	NA	NA	NA	19	3584	S08-H___149	Homo sapiens	Modern human	known source	NA	Hair	Keratin	-77.05142462	2.723130766	NA	NA	NA	-77.81565	48.09866667	This study
1694	Algoma Mills	NA	NA	NA	19	3586	S08-H___72	Homo sapiens	Modern human	known source	NA	Hair	Keratin	-74.00818338	2.504520883	NA	NA	NA	-82.80103333	46.19211667	This study
1695	St-Felicien	NA	NA	NA	19	3589	S08-H___159	Homo sapiens	Modern human	known source	NA	Hair	Keratin	-82.11469012	2.557036358	NA	NA	NA	-72.46106667	48.65371667	This study
1695	St-Felicien	NA	NA	NA	19	3588	S08-H___120	Homo sapiens	Modern human	known source	NA	Hair	Keratin	-78.56995063	2.832667433	NA	NA	NA	-72.46106667	48.65371667	This study
1695	St-Felicien	NA	NA	NA	19	3587	S08-H___116	Homo sapiens	Modern human	known source	NA	Hair	Keratin	-78.74330037	2.78553767	NA	NA	NA	-72.46106667	48.65371667	This study
1696	La Baie / Jonquiere	NA	NA	NA	19	3590	S08-H___13	Homo sapiens	Modern human	known source	NA	Hair	Keratin	-85.28754519	2.519253291	NA	NA	NA	-71.0483	48.41041667	This study
1696	La Baie / Jonquiere	NA	NA	NA	19	3591	S08-H___64	Homo sapiens	Modern human	known source	NA	Hair	Keratin	-80.46350335	2.661385175	NA	NA	NA	-71.0483	48.41041667	This study
1697	Kingston	NA	NA	NA	19	3592	S08-H___139	Homo sapiens	Modern human	known source	NA	Hair	Keratin	-72.6511656	2.588063364	NA	NA	NA	-76.57918333	44.23618333	This study
1698	Trois-Rivieres (Cap-de-Madeline)	NA	NA	NA	19	3593	S08-H___69	Homo sapiens	Modern human	known source	NA	Hair	Keratin	-81.52646985	2.475908465	NA	NA	NA	-72.54145	46.39725	This study
1699	La Malbaie	NA	NA	NA	19	3595	S08-H___67	Homo sapiens	Modern human	known source	NA	Hair	Keratin	-75.43054781	2.504477563	NA	NA	NA	-70.15235	47.65653333	This study
1699	La Malbaie	NA	NA	NA	19	3596	S08-H___96	Homo sapiens	Modern human	known source	NA	Hair	Keratin	-83.99028502	2.958320249	NA	NA	NA	-70.15235	47.65653333	This study
1700	Napanee	NA	NA	NA	19	3597	S08-H___118	Homo sapiens	Modern human	known source	NA	Hair	Keratin	-67.59281252	2.322474137	NA	NA	NA	-76.95406667	44.25415	This study
1701	Atikokan	NA	NA	NA	19	3598	S08-H___28	Homo sapiens	Modern human	known source	NA	Hair	Keratin	-76.50511332	2.336223283	NA	NA	NA	-91.59781667	48.75276667	This study
1702	Puce	NA	NA	NA	19	3601	S08-H___148	Homo sapiens	Modern human	known source	NA	Hair	Keratin	-68.445021	2.474825749	NA	NA	NA	-82.77916667	42.2995	This study
1703	Roberval	NA	NA	NA	19	3603	S08-H___9	Homo sapiens	Modern human	known source	NA	Hair	Keratin	-87.64300192	2.517054646	NA	NA	NA	-72.22581667	48.50046667	This study
1703	Roberval	NA	NA	NA	19	3602	S08-H___74	Homo sapiens	Modern human	known source	NA	Hair	Keratin	-79.28359605	2.632766032	NA	NA	NA	-72.22581667	48.50046667	This study
1704	Palmarol	NA	NA	NA	19	3604	S08-H___39	Homo sapiens	Modern human	known source	NA	Hair	Keratin	-86.98342282	2.642096263	NA	NA	NA	-79.20068333	48.66663333	This study
1705	Hebertville	NA	NA	NA	19	3606	S08-H___93	Homo sapiens	Modern human	known source	NA	Hair	Keratin	-81.73402896	2.991474007	NA	NA	NA	-71.68596667	48.38905	This study
1706	Marathon	NA	NA	NA	19	3607	S08-H___154	Homo sapiens	Modern human	known source	NA	Hair	Keratin	-77.89217131	2.520483737	NA	NA	NA	-86.38686667	48.70706667	This study
1707	Hawkesbury	NA	NA	NA	19	3608	S08-H___3	Homo sapiens	Modern human	known source	NA	Hair	Keratin	-75.02691456	2.481246187	NA	NA	NA	-74.58978333	45.60386667	This study
1707	Hawkesbury	NA	NA	NA	19	3609	S08-H___56	Homo sapiens	Modern human	known source	NA	Hair	Keratin	-71.54655209	2.563261328	NA	NA	NA	-74.58978333	45.60386667	This study
1708	Mississauga	NA	NA	NA	19	3611	S08-H___82	Homo sapiens	Modern human	known source	NA	Hair	Keratin	-74.53577752	2.46078099	NA	NA	NA	-79.63836667	43.58626667	This study
1709	Sacre-Coeur	NA	NA	NA	19	3614	S08-H___103	Homo sapiens	Modern human	known source	NA	Hair	Keratin	-76.78964586	2.286818947	NA	NA	NA	-69.8015	48.23176667	This study
1710	Goulais River	NA	NA	NA	19	3616	S08-H___35	Homo sapiens	Modern human	known source	NA	Hair	Keratin	-90.06866237	3.4179847	NA	NA	NA	-84.38268333	46.72055	This study
1710	Goulais River	NA	NA	NA	19	3617	S08-H___8	Homo sapiens	Modern human	known source	NA	Hair	Keratin	-68.56871027	2.59766497	NA	NA	NA	-84.38268333	46.72055	This study
1710	Goulais River	NA	NA	NA	19	3615	S08-H___137	Homo sapiens	Modern human	known source	NA	Hair	Keratin	-78.49470066	2.307163697	NA	NA	NA	-84.38268333	46.72055	This study
1711	Harrowsmith	NA	NA	NA	19	3618	S08-H___78	Homo sapiens	Modern human	known source	NA	Hair	Keratin	-67.50271286	2.315686661	NA	NA	NA	-76.66651667	44.40311667	This study
1712	Manawaki	NA	NA	NA	19	3619	S08-H___94	Homo sapiens	Modern human	known source	NA	Hair	Keratin	-76.16448395	2.382178361	NA	NA	NA	-75.982	46.38461667	This study
1713	Timmins	NA	NA	NA	19	3620	S08-H___68	Homo sapiens	Modern human	known source	NA	Hair	Keratin	-75.85600695	2.262771953	NA	NA	NA	-81.30741667	48.47628333	This study
1713	Timmins	NA	NA	NA	19	3621	S08-H___89	Homo sapiens	Modern human	known source	NA	Hair	Keratin	-75.69382006	2.255729353	NA	NA	NA	-81.30741667	48.47628333	This study
1714	Windsor	NA	NA	NA	19	3622	S08-H___88	Homo sapiens	Modern human	known source	NA	Hair	Keratin	-69.72367306	2.259766062	NA	NA	NA	-83.04563333	42.25996667	This study
1715	Montreal	NA	NA	NA	19	3625	S08-H___133	Homo sapiens	Modern human	known source	NA	Hair	Keratin	-78.90832592	2.69604485	NA	NA	NA	-73.60115	45.47668333	This study
1715	Montreal	NA	NA	NA	19	3626	S08-H___86	Homo sapiens	Modern human	known source	NA	Hair	Keratin	-82.55083823	2.993651666	NA	NA	NA	-73.60115	45.47668333	This study
1715	Montreal	NA	NA	NA	19	3623	S08-H___106	Homo sapiens	Modern human	known source	NA	Hair	Keratin	-68.4204844	2.083125642	NA	NA	NA	-73.60115	45.47668333	This study
1716	Val Caron	NA	NA	NA	19	3624	S08-H___20	Homo sapiens	Modern human	known source	NA	Hair	Keratin	-78.72179551	2.154340362	NA	NA	NA	-81.03321667	46.6144	This study
1717	Toronto (North York)	NA	NA	NA	19	3628	S08-H___124	Homo sapiens	Modern human	known source	NA	Hair	Keratin	-69.67703113	2.255767703	NA	NA	NA	-79.49228333	43.76818333	This study
1717	Toronto (North York)	NA	NA	NA	19	3629	S08-H___60	Homo sapiens	Modern human	known source	NA	Hair	Keratin	-77.82331351	2.12595438	NA	NA	NA	-79.49228333	43.76818333	This study
1718	Yarmouth	NA	NA	NA	19	3630	S09-H___288	Homo sapiens	Modern human	known source	NA	Hair	Keratin	-70.55913779	2.44985262	NA	NA	NA	-66.1125	43.85685	This study
1718	Yarmouth	NA	NA	NA	19	3631	S09-H___316	Homo sapiens	Modern human	known source	NA	Hair	Keratin	-76.72746227	2.647990956	NA	NA	NA	-66.1125	43.85685	This study
1720	Hampton	NA	NA	NA	19	3633	S09-H___351	Homo sapiens	Modern human	known source	NA	Hair	Keratin	-75.23660427	2.613129805	NA	NA	NA	-65.83835	45.52356667	This study
1721	Bathurst	NA	NA	NA	19	3634	S09-H___295	Homo sapiens	Modern human	known source	NA	Hair	Keratin	-74.51475414	2.633196613	NA	NA	NA	-65.69046667	47.63995	This study
1721	Bathurst	NA	NA	NA	19	3718	S09-H___223	Homo sapiens	Modern human	known source	NA	Hair	Keratin	-76.67680148	2.651323831	NA	NA	NA	-65.69046667	47.63995	This study
1722	Edmundston	NA	NA	NA	19	3635	S09-H___308	Homo sapiens	Modern human	known source	NA	Hair	Keratin	-73.15643441	2.450416506	NA	NA	NA	-68.31485	47.37626667	This study
1723	Sydney	NA	NA	NA	19	3637	S09-H___311	Homo sapiens	Modern human	known source	NA	Hair	Keratin	-79.93895702	2.609563288	NA	NA	NA	-60.20563333	46.12121667	This study
1723	Sydney	NA	NA	NA	19	3636	S09-H___310	Homo sapiens	Modern human	known source	NA	Hair	Keratin	-72.30299411	2.215469527	NA	NA	NA	-60.20563333	46.12121667	This study
1723	Sydney	NA	NA	NA	19	3649	S09-H___207	Homo sapiens	Modern human	known source	NA	Hair	Keratin	-73.65877836	2.425190868	NA	NA	NA	-60.20563333	46.12121667	This study
1726	Sherbrooke	NA	NA	NA	19	3640	S09-H___239	Homo sapiens	Modern human	known source	NA	Hair	Keratin	-74.42066557	2.719968278	NA	NA	NA	-71.94606667	45.39555	This study
1726	Sherbrooke	NA	NA	NA	19	3641	S09-H___361	Homo sapiens	Modern human	known source	NA	Hair	Keratin	-72.81679991	2.611864417	NA	NA	NA	-71.94606667	45.39555	This study
1726	Sherbrooke	NA	NA	NA	19	3721	S09-H___264	Homo sapiens	Modern human	known source	NA	Hair	Keratin	-67.31876052	2.430565832	NA	NA	NA	-71.94606667	45.39555	This study
1727	Jardineville	NA	NA	NA	19	3642	S09-H___378	Homo sapiens	Modern human	known source	NA	Hair	Keratin	-74.49795236	2.606505578	NA	NA	NA	-64.89475	46.62473333	This study
1727	Jardineville	NA	NA	NA	19	3643	S09-H___396	Homo sapiens	Modern human	known source	NA	Hair	Keratin	-74.80390842	2.326584071	NA	NA	NA	-64.89475	46.62473333	This study
1728	Cornwall (Charlottetown) / Charlottetown	NA	NA	NA	19	3707	S09-H___294	Homo sapiens	Modern human	known source	NA	Hair	Keratin	-70.30831494	2.00030725	NA	NA	NA	-63.13681667	46.22848333	This study
1728	Cornwall (Charlottetown) / Charlottetown	NA	NA	NA	19	3644	S09-H___232	Homo sapiens	Modern human	known source	NA	Hair	Keratin	-65.47863069	2.546872952	NA	NA	NA	-63.13681667	46.22848333	This study
1729	St-Andrews (Antigonish)	NA	NA	NA	19	3645	S09-H___347	Homo sapiens	Modern human	known source	NA	Hair	Keratin	-66.18209045	2.181209526	NA	NA	NA	-61.88896667	45.55448333	This study
1731	Bible Hill	NA	NA	NA	19	3648	S09-H___336	Homo sapiens	Modern human	known source	NA	Hair	Keratin	-76.89981874	2.373112279	NA	NA	NA	-63.27113333	45.35988333	This study
1732	St-Leonard	NA	NA	NA	19	3650	S09-H___255	Homo sapiens	Modern human	known source	NA	Hair	Keratin	-77.55808829	2.465173849	NA	NA	NA	-67.9172	47.16885	This study
1733	St. Anthony	NA	NA	NA	19	3653	S09-H___391	Homo sapiens	Modern human	known source	NA	Hair	Keratin	-64.58095351	2.764005396	NA	NA	NA	-55.59623333	51.3693	This study
1733	St. Anthony	NA	NA	NA	19	3651	S09-H___243	Homo sapiens	Modern human	known source	NA	Hair	Keratin	-65.04862366	2.32441111	NA	NA	NA	-55.59623333	51.3693	This study
1733	St. Anthony	NA	NA	NA	19	3678	S09-H___399	Homo sapiens	Modern human	known source	NA	Hair	Keratin	-63.75558648	2.398733895	NA	NA	NA	-55.59623333	51.3693	This study
1733	St. Anthony	NA	NA	NA	19	3652	S09-H___291	Homo sapiens	Modern human	known source	NA	Hair	Keratin	-69.61935995	2.423081208	NA	NA	NA	-55.59623333	51.3693	This study
1734	New Glasgow	NA	NA	NA	19	3655	S09-H___382	Homo sapiens	Modern human	known source	NA	Hair	Keratin	-69.74353077	2.465982344	NA	NA	NA	-62.64721667	45.59011667	This study
1734	New Glasgow	NA	NA	NA	19	3654	S09-H___268	Homo sapiens	Modern human	known source	NA	Hair	Keratin	-66.83225684	2.490589433	NA	NA	NA	-62.64721667	45.59011667	This study
1736	Corner Brook	NA	NA	NA	19	3687	S09-H___296	Homo sapiens	Modern human	known source	NA	Hair	Keratin	-74.49379411	2.517652909	NA	NA	NA	-57.9436	48.94528333	This study
1736	Corner Brook	NA	NA	NA	19	3662	S09-H___380	Homo sapiens	Modern human	known source	NA	Hair	Keratin	-89.94020033	2.998299223	NA	NA	NA	-57.9436	48.94528333	This study
1737	Port Hastings (Port Hawkesbury)	NA	NA	NA	19	3663	S09-H___211	Homo sapiens	Modern human	known source	NA	Hair	Keratin	-70.21157815	2.384675362	NA	NA	NA	-61.38998333	45.6418	This study
1738	Louisbourg	NA	NA	NA	19	3664	S09-H___272	Homo sapiens	Modern human	known source	NA	Hair	Keratin	-75.52183973	2.52451367	NA	NA	NA	-59.98111667	45.91571667	This study
1738	Louisbourg	NA	NA	NA	19	3665	S09-H___398	Homo sapiens	Modern human	known source	NA	Hair	Keratin	-74.88742691	2.788115579	NA	NA	NA	-59.98111667	45.91571667	This study
1739	Liverpool	NA	NA	NA	19	3666	S09-H___314	Homo sapiens	Modern human	known source	NA	Hair	Keratin	-66.933936	2.404356583	NA	NA	NA	-64.70493333	44.03656667	This study
1739	Liverpool	NA	NA	NA	19	3733	S09-H___349	Homo sapiens	Modern human	known source	NA	Hair	Keratin	-61.86702883	2.216969678	NA	NA	NA	-64.70493333	44.03656667	This study
1740	Baie Comeau	NA	NA	NA	19	3679	S09-H___298	Homo sapiens	Modern human	known source	NA	Hair	Keratin	-76.83903042	2.792476575	NA	NA	NA	-68.14165	49.21941667	This study
1740	Baie Comeau	NA	NA	NA	19	3680	S09-H___390	Homo sapiens	Modern human	known source	NA	Hair	Keratin	-71.45589902	2.201116852	NA	NA	NA	-68.14165	49.21941667	This study
1740	Baie Comeau	NA	NA	NA	19	3667	S09-H___367	Homo sapiens	Modern human	known source	NA	Hair	Keratin	-85.52428309	3.214042445	NA	NA	NA	-68.14165	49.21941667	This study
1741	Ste-Marie / Ste-Marie beauce	NA	NA	NA	19	3668	S09-H___373	Homo sapiens	Modern human	known source	NA	Hair	Keratin	-79.85893034	2.413758077	NA	NA	NA	-71.07586667	46.51455	This study
1741	Ste-Marie / Ste-Marie beauce	NA	NA	NA	19	3669	S09-H___286	Homo sapiens	Modern human	known source	NA	Hair	Keratin	-86.68347785	2.543722179	NA	NA	NA	-71.07586667	46.51455	This study
1741	Ste-Marie / Ste-Marie beauce	NA	NA	NA	19	3745	S09-H___269	Homo sapiens	Modern human	known source	NA	Hair	Keratin	-79.09055789	2.513751798	NA	NA	NA	-71.07586667	46.51455	This study
1742	East Hants County (Mt Uniacke) Outside Halifax / Still water lake (outside Halifax)	NA	NA	NA	19	3727	S09-H___359	Homo sapiens	Modern human	known source	NA	Hair	Keratin	-65.51304825	2.295126812	NA	NA	NA	-63.58035	44.65006667	This study
1742	East Hants County (Mt Uniacke) Outside Halifax / Still water lake (outside Halifax)	NA	NA	NA	19	3670	S09-H___248	Homo sapiens	Modern human	known source	NA	Hair	Keratin	-63.48684456	2.077380593	NA	NA	NA	-63.58035	44.65006667	This study
1744	Campbellton	NA	NA	NA	19	3672	S09-H___278	Homo sapiens	Modern human	known source	NA	Hair	Keratin	-71.53471498	2.488470484	NA	NA	NA	-66.66335	48.0053	This study
1744	Campbellton	NA	NA	NA	19	3673	S09-H___318	Homo sapiens	Modern human	known source	NA	Hair	Keratin	-73.52236469	2.77885236	NA	NA	NA	-66.66335	48.0053	This study
1745	Antigonish	NA	NA	NA	19	3675	S09-H___226	Homo sapiens	Modern human	known source	NA	Hair	Keratin	-67.99875112	2.354534946	NA	NA	NA	-62.00013333	45.61686667	This study
1746	Saint-Jacques	NA	NA	NA	19	3676	S09-H___236	Homo sapiens	Modern human	known source	NA	Hair	Keratin	-81.98442032	2.575128081	NA	NA	NA	-68.44475	47.4693	This study
1747	Grand Falls	NA	NA	NA	19	3677	S09-H___341	Homo sapiens	Modern human	known source	NA	Hair	Keratin	-77.85305891	2.775341359	NA	NA	NA	-67.76323333	47.04465	This study
1747	Grand Falls	NA	NA	NA	19	3701	S09-H___284	Homo sapiens	Modern human	known source	NA	Hair	Keratin	-73.46128894	2.199229027	NA	NA	NA	-67.76323333	47.04465	This study
1747	Grand Falls	NA	NA	NA	19	3702	S09-H___297	Homo sapiens	Modern human	known source	NA	Hair	Keratin	-79.33227804	2.388292434	NA	NA	NA	-67.76323333	47.04465	This study
1748	Woodstock	NA	NA	NA	19	3682	S09-H___299	Homo sapiens	Modern human	known source	NA	Hair	Keratin	-68.40550483	2.162541551	NA	NA	NA	-67.59776667	46.1684	This study
1748	Woodstock	NA	NA	NA	19	3681	S09-H___277	Homo sapiens	Modern human	known source	NA	Hair	Keratin	-73.15918204	2.583103155	NA	NA	NA	-67.59776667	46.1684	This study
1750	Lunenburg	NA	NA	NA	19	3685	S09-H___216	Homo sapiens	Modern human	known source	NA	Hair	Keratin	-73.41376031	2.373351949	NA	NA	NA	-64.31153333	44.37741667	This study
1751	Aldouane (Richibucto region)	NA	NA	NA	19	3686	S09-H___360	Homo sapiens	Modern human	known source	NA	Hair	Keratin	-76.74140198	2.166269977	NA	NA	NA	-64.9353	46.69843333	This study
1752	St. Peter's	NA	NA	NA	19	3688	S09-H___240	Homo sapiens	Modern human	known source	NA	Hair	Keratin	-62.00871675	2.303453049	NA	NA	NA	-60.86143333	45.65345	This study
1752	St. Peter's	NA	NA	NA	19	3690	S09-H___376	Homo sapiens	Modern human	known source	NA	Hair	Keratin	-66.47805638	2.473298276	NA	NA	NA	-60.86143333	45.65345	This study
1752	St. Peter's	NA	NA	NA	19	3689	S09-H___343	Homo sapiens	Modern human	known source	NA	Hair	Keratin	-64.33481134	2.476014094	NA	NA	NA	-60.86143333	45.65345	This study
1753	Middle River	NA	NA	NA	19	3691	S09-H___325	Homo sapiens	Modern human	known source	NA	Hair	Keratin	-63.36065614	2.747712967	NA	NA	NA	-60.98688333	46.01191667	This study
1755	St. Stephen	NA	NA	NA	19	3693	S09-H___289	Homo sapiens	Modern human	known source	NA	Hair	Keratin	-70.69662842	2.294571982	NA	NA	NA	-67.18918333	45.16963333	This study
1756	St. Stephen	NA	NA	NA	19	3694	S09-H___276	Homo sapiens	Modern human	known source	NA	Hair	Keratin	-71.4243119	2.438211634	NA	NA	NA	-67.28785	45.19315	This study
1757	Fredericton	NA	NA	NA	19	3695	S09-H___217	Homo sapiens	Modern human	known source	NA	Hair	Keratin	-79.01955438	2.602458328	NA	NA	NA	-66.66636667	45.93243333	This study
1757	Fredericton	NA	NA	NA	19	3696	S09-H___242	Homo sapiens	Modern human	known source	NA	Hair	Keratin	-64.08453912	2.591061971	NA	NA	NA	-66.66636667	45.93243333	This study
1757	Fredericton	NA	NA	NA	19	3697	S09-H___266	Homo sapiens	Modern human	known source	NA	Hair	Keratin	-74.22743232	2.450829009	NA	NA	NA	-66.66636667	45.93243333	This study
1757	Fredericton	NA	NA	NA	19	3698	S09-H___339	Homo sapiens	Modern human	known source	NA	Hair	Keratin	-71.48984063	2.32583453	NA	NA	NA	-66.66636667	45.93243333	This study
1758	Lewisport	NA	NA	NA	19	3699	S09-H___251	Homo sapiens	Modern human	known source	NA	Hair	Keratin	-67.00605029	2.604235556	NA	NA	NA	-55.05363333	49.21483333	This study
1760	Digby	NA	NA	NA	19	3703	S09-H___307	Homo sapiens	Modern human	known source	NA	Hair	Keratin	-80.07927527	2.875885737	NA	NA	NA	-65.76671667	44.6221	This study
1760	Digby	NA	NA	NA	19	3704	S09-H___356	Homo sapiens	Modern human	known source	NA	Hair	Keratin	-69.71743669	2.560928207	NA	NA	NA	-65.76671667	44.6221	This study
1761	West Branch	NA	NA	NA	19	3705	S09-H___331	Homo sapiens	Modern human	known source	NA	Hair	Keratin	-79.43319677	2.352036765	NA	NA	NA	-64.94376667	46.5418	This study
1761	West Branch	NA	NA	NA	19	3706	S09-H___372	Homo sapiens	Modern human	known source	NA	Hair	Keratin	-75.39333439	2.447740633	NA	NA	NA	-64.94376667	46.5418	This study
1762	Port Hawkesbury	NA	NA	NA	19	3708	S09-H___275	Homo sapiens	Modern human	known source	NA	Hair	Keratin	-65.57061057	2.47826532	NA	NA	NA	-61.36201667	45.61236667	This study
1762	Port Hawkesbury	NA	NA	NA	19	3709	S09-H___397	Homo sapiens	Modern human	known source	NA	Hair	Keratin	-67.93088709	2.386606904	NA	NA	NA	-61.36201667	45.61236667	This study
1763	Tracadie	NA	NA	NA	19	3710	S09-H___370	Homo sapiens	Modern human	known source	NA	Hair	Keratin	-65.68988346	2.332284345	NA	NA	NA	-61.67098333	45.62395	This study
1764	Thetford mines	NA	NA	NA	19	3711	S09-H___238	Homo sapiens	Modern human	known source	NA	Hair	Keratin	-83.30487152	2.701552246	NA	NA	NA	-71.30735	46.1001	This study
1764	Thetford mines	NA	NA	NA	19	3712	S09-H___394	Homo sapiens	Modern human	known source	NA	Hair	Keratin	-97.79311966	2.853479512	NA	NA	NA	-71.30735	46.1001	This study
1766	Carmenville	NA	NA	NA	19	3714	S09-H___348	Homo sapiens	Modern human	known source	NA	Hair	Keratin	-64.47882501	2.552891595	NA	NA	NA	-54.28636667	49.40205	This study
1767	Gaspe	NA	NA	NA	19	3715	S09-H___332	Homo sapiens	Modern human	known source	NA	Hair	Keratin	-77.51082135	2.52830376	NA	NA	NA	-64.45813333	48.76195	This study
1768	Baddeck	NA	NA	NA	19	3716	S09-H___270	Homo sapiens	Modern human	known source	NA	Hair	Keratin	-69.29435575	2.267358138	NA	NA	NA	-60.75391667	46.0995	This study
1769	Rocky Harbour	NA	NA	NA	19	3717	S09-H___210	Homo sapiens	Modern human	known source	NA	Hair	Keratin	-71.4132792	2.319208748	NA	NA	NA	-57.90995	49.5906	This study
1770	Placentia / Dunnville (near Placentia)	NA	NA	NA	19	3729	S09-H___315	Homo sapiens	Modern human	known source	NA	Hair	Keratin	-69.43938478	2.596369355	NA	NA	NA	-53.96308333	47.2441	This study
1770	Placentia / Dunnville (near Placentia)	NA	NA	NA	19	3720	S09-H___287	Homo sapiens	Modern human	known source	NA	Hair	Keratin	-75.76356551	2.725779305	NA	NA	NA	-53.96308333	47.2441	This study
1771	Clarenville	NA	NA	NA	19	3722	S09-H___319	Homo sapiens	Modern human	known source	NA	Hair	Keratin	-66.0276392	2.799438911	NA	NA	NA	-53.96738333	48.14793333	This study
1772	Rothesay	NA	NA	NA	19	3723	S09-H___366	Homo sapiens	Modern human	known source	NA	Hair	Keratin	-77.04306685	2.547069046	NA	NA	NA	-66.01156667	45.35096667	This study
1773	Abrams Village	NA	NA	NA	19	3724	S09-H___354	Homo sapiens	Modern human	known source	NA	Hair	Keratin	-71.91292124	2.627116683	NA	NA	NA	-64.07925	46.454	This study
1774	Port Hawkesbury	NA	NA	NA	19	3726	S09-H___337	Homo sapiens	Modern human	known source	NA	Hair	Keratin	-75.17294603	2.490648936	NA	NA	NA	-61.36195	45.61233333	This study
1774	Port Hawkesbury	NA	NA	NA	19	3725	S09-H___221	Homo sapiens	Modern human	known source	NA	Hair	Keratin	-74.69620386	2.70624418	NA	NA	NA	-61.36195	45.61233333	This study
1775	Arcadia (Yarmouth)	NA	NA	NA	19	3728	S09-H___362	Homo sapiens	Modern human	known source	NA	Hair	Keratin	-72.15258284	2.459695732	NA	NA	NA	-66.02283333	43.81636667	This study
1776	Shediac	NA	NA	NA	19	3730	S09-H___384	Homo sapiens	Modern human	known source	NA	Hair	Keratin	-70.9197816	2.635120023	NA	NA	NA	-64.50506667	46.223	This study
1777	Murray's Siding (Halifax)	NA	NA	NA	19	3731	S09-H___305	Homo sapiens	Modern human	known source	NA	Hair	Keratin	-73.70604109	2.349318832	NA	NA	NA	-63.2033	45.3648	This study
1778	Bridgewater	NA	NA	NA	19	3732	S09-H___247	Homo sapiens	Modern human	known source	NA	Hair	Keratin	-64.1138631	2.310307963	NA	NA	NA	-64.5168	44.3852	This study
1778	Bridgewater	NA	NA	NA	19	3753	S09-H___215	Homo sapiens	Modern human	known source	NA	Hair	Keratin	-72.99898811	2.344809643	NA	NA	NA	-64.5168	44.3852	This study
1778	Bridgewater	NA	NA	NA	19	3754	S09-H___246	Homo sapiens	Modern human	known source	NA	Hair	Keratin	-71.83064366	2.3696463	NA	NA	NA	-64.5168	44.3852	This study
1779	Murdochville	NA	NA	NA	19	3734	S09-H___218	Homo sapiens	Modern human	known source	NA	Hair	Keratin	-84.2694328	2.395227187	NA	NA	NA	-65.49586667	48.9599	This study
1780	Summerside	NA	NA	NA	19	3735	S09-H___245	Homo sapiens	Modern human	known source	NA	Hair	Keratin	-71.6924004	2.727815586	NA	NA	NA	-63.7407	46.38635	This study
1781	Trenton	NA	NA	NA	19	3736	S09-H___265	Homo sapiens	Modern human	known source	NA	Hair	Keratin	-65.724319	2.411620552	NA	NA	NA	-62.63831667	45.60656667	This study
1782	Saint-Jacques	NA	NA	NA	19	3738	S09-H___317	Homo sapiens	Modern human	known source	NA	Hair	Keratin	-74.09591751	2.353364306	NA	NA	NA	-68.44475	47.48263333	This study
1785	Channel-Port-Aux-Basques	NA	NA	NA	19	3742	S09-H___282	Homo sapiens	Modern human	known source	NA	Hair	Keratin	-71.03494442	2.153622865	NA	NA	NA	-59.1694	47.60323333	This study
1786	St-John's	NA	NA	NA	19	3743	S09-H___230	Homo sapiens	Modern human	known source	NA	Hair	Keratin	-69.28704136	2.146640757	NA	NA	NA	-52.71425	47.55816667	This study
1786	St-John's	NA	NA	NA	19	3744	S09-H___338	Homo sapiens	Modern human	known source	NA	Hair	Keratin	-71.67361078	2.495011159	NA	NA	NA	-52.71425	47.55816667	This study
1787	Moncton	NA	NA	NA	19	3747	S09-H___285	Homo sapiens	Modern human	known source	NA	Hair	Keratin	-79.56130797	2.65739184	NA	NA	NA	-64.79645	46.0675	This study
1787	Moncton	NA	NA	NA	19	3748	S09-H___374	Homo sapiens	Modern human	known source	NA	Hair	Keratin	-69.85131512	2.619443901	NA	NA	NA	-64.79645	46.0675	This study
1787	Moncton	NA	NA	NA	19	3746	S09-H___274	Homo sapiens	Modern human	known source	NA	Hair	Keratin	-76.38465937	2.808258351	NA	NA	NA	-64.79645	46.0675	This study
1788	Folly Mountain (Halifax)	NA	NA	NA	19	3749	S09-H___352	Homo sapiens	Modern human	known source	NA	Hair	Keratin	-60.74368489	2.561083512	NA	NA	NA	-63.51383333	45.46678333	This study
1789	Quispamsis	NA	NA	NA	19	3750	S09-H___290	Homo sapiens	Modern human	known source	NA	Hair	Keratin	-70.29175808	2.461146022	NA	NA	NA	-65.95886667	45.43945	This study
1790	Douglas Town (Gaspe region)	NA	NA	NA	19	3751	S09-H___212	Homo sapiens	Modern human	known source	NA	Hair	Keratin	-74.55386445	2.446500312	NA	NA	NA	-64.27905	48.71443333	This study
1791	Sackville	NA	NA	NA	19	3752	S09-H___387	Homo sapiens	Modern human	known source	NA	Hair	Keratin	-67.2034951	2.35256757	NA	NA	NA	-64.3748	45.94253333	This study
1792	Gander	NA	NA	NA	19	3755	S09-H___256	Homo sapiens	Modern human	known source	NA	Hair	Keratin	-74.75172488	2.597371944	NA	NA	NA	-54.61368333	48.9493	This study
1793	Kentville	NA	NA	NA	19	3756	S09-H___252	Homo sapiens	Modern human	known source	NA	Hair	Keratin	-70.36194696	2.483795576	NA	NA	NA	-64.47353333	45.07166667	This study
1793	Kentville	NA	NA	NA	19	3757	S09-H___327	Homo sapiens	Modern human	known source	NA	Hair	Keratin	-77.40421978	2.356348461	NA	NA	NA	-64.47353333	45.07166667	This study
1794	Centre (Lunenburg)	NA	NA	NA	19	3758	S09-H___260	Homo sapiens	Modern human	known source	NA	Hair	Keratin	-67.21075719	2.455897969	NA	NA	NA	-64.31161667	44.37741667	This study
1794	Centre (Lunenburg)	NA	NA	NA	19	3759	S09-H___306	Homo sapiens	Modern human	known source	NA	Hair	Keratin	-75.25777857	2.450820659	NA	NA	NA	-64.31161667	44.37741667	This study
1795	Melfort / Melfort + Carrot River	NA	NA	NA	19	3760	S10-H___424	Homo sapiens	Modern human	known source	NA	Hair	Keratin	-97.75843442	3.372187814	NA	NA	NA	-104.6052333	52.86818333	This study
1795	Melfort / Melfort + Carrot River	NA	NA	NA	19	3761	S10-H___431	Homo sapiens	Modern human	known source	NA	Hair	Keratin	-102.2478175	2.67659957	NA	NA	NA	-104.6052333	52.86818333	This study
1795	Melfort / Melfort + Carrot River	NA	NA	NA	19	3762	S10-H___476	Homo sapiens	Modern human	known source	NA	Hair	Keratin	-98.81450909	2.488812994	NA	NA	NA	-104.6052333	52.86818333	This study
1795	Melfort / Melfort + Carrot River	NA	NA	NA	19	3763	S10-H___520	Homo sapiens	Modern human	known source	NA	Hair	Keratin	-94.6726585	2.685538866	NA	NA	NA	-104.6052333	52.86818333	This study
1796	Bonnyville	NA	NA	NA	19	3764	S10-H___465	Homo sapiens	Modern human	known source	NA	Hair	Keratin	-93.64647556	3.003567071	NA	NA	NA	-110.7537	54.2678	This study
1796	Bonnyville	NA	NA	NA	19	3765	S10-H___478	Homo sapiens	Modern human	known source	NA	Hair	Keratin	-83.4248512	2.311486499	NA	NA	NA	-110.7537	54.2678	This study
1796	Bonnyville	NA	NA	NA	19	3767	S10-H___422	Homo sapiens	Modern human	known source	NA	Hair	Keratin	-109.55103	3.403907146	NA	NA	NA	-110.7537	54.2678	This study
1797	Grand View	NA	NA	NA	19	3766	S10-H___438	Homo sapiens	Modern human	known source	NA	Hair	Keratin	-81.88094011	2.547891999	NA	NA	NA	-100.70055	51.17335	This study
1798	Swan River	NA	NA	NA	19	3768	S10-H___401	Homo sapiens	Modern human	known source	NA	Hair	Keratin	-86.47126807	2.910076329	NA	NA	NA	-101.25445	52.11126667	This study
1798	Swan River	NA	NA	NA	19	3806	S10-H___518	Homo sapiens	Modern human	known source	NA	Hair	Keratin	-92.27358423	2.354919305	NA	NA	NA	-101.25445	52.11126667	This study
1799	Moose Jaw	NA	NA	NA	19	3769	S10-H___435	Homo sapiens	Modern human	known source	NA	Hair	Keratin	-98.2939099	3.594701028	NA	NA	NA	-105.5368833	50.39246667	This study
1799	Moose Jaw	NA	NA	NA	19	3770	S10-H___448	Homo sapiens	Modern human	known source	NA	Hair	Keratin	-87.5402099	2.531930885	NA	NA	NA	-105.5368833	50.39246667	This study
1799	Moose Jaw	NA	NA	NA	19	3856	S10-H___470	Homo sapiens	Modern human	known source	NA	Hair	Keratin	-88.62063134	2.453615707	NA	NA	NA	-105.5368833	50.39246667	This study
1800	Tisdale	NA	NA	NA	19	3771	S10-H___508	Homo sapiens	Modern human	known source	NA	Hair	Keratin	-101.2187033	2.69603226	NA	NA	NA	-104.0419833	52.85006667	This study
1800	Tisdale	NA	NA	NA	19	3776	S10-H___459	Homo sapiens	Modern human	known source	NA	Hair	Keratin	-98.71160649	2.573070135	NA	NA	NA	-104.0419833	52.85006667	This study
1801	Big River	NA	NA	NA	19	3772	S10-H___497	Homo sapiens	Modern human	known source	NA	Hair	Keratin	-101.4313665	3.029710101	NA	NA	NA	-107.0235833	53.83135	This study
1801	Big River	NA	NA	NA	19	3797	S10-H___418	Homo sapiens	Modern human	known source	NA	Hair	Keratin	-96.40515297	3.020887193	NA	NA	NA	-107.0235833	53.83135	This study
1802	Kenora	NA	NA	NA	19	3773	S10-H___471	Homo sapiens	Modern human	known source	NA	Hair	Keratin	-80.82047899	2.442854919	NA	NA	NA	-94.5871	49.78565	This study
1803	Rosetown	NA	NA	NA	19	3774	S10-H___509	Homo sapiens	Modern human	known source	NA	Hair	Keratin	-104.3009652	3.933885698	NA	NA	NA	-107.9845667	51.55338333	This study
1803	Rosetown	NA	NA	NA	19	3838	S10-H___466	Homo sapiens	Modern human	known source	NA	Hair	Keratin	-104.5785059	3.283770138	NA	NA	NA	-107.9845667	51.55338333	This study
1804	Kenora	NA	NA	NA	19	3775	S10-H___437	Homo sapiens	Modern human	known source	NA	Hair	Keratin	-72.25081027	2.46036213	NA	NA	NA	-94.49176667	49.80043333	This study
1805	Portage la Prairie	NA	NA	NA	19	3778	S10-H___407	Homo sapiens	Modern human	known source	NA	Hair	Keratin	-86.64238396	2.325533634	NA	NA	NA	-98.28478333	49.97506667	This study
1805	Portage la Prairie	NA	NA	NA	19	3779	S10-H___408	Homo sapiens	Modern human	known source	NA	Hair	Keratin	-87.41421667	2.847005252	NA	NA	NA	-98.28478333	49.97506667	This study
1805	Portage la Prairie	NA	NA	NA	19	3777	S10-H___486	Homo sapiens	Modern human	known source	NA	Hair	Keratin	-85.47841671	2.715267091	NA	NA	NA	-98.28478333	49.97506667	This study
1806	Dauphin	NA	NA	NA	19	3836	S10-H___474	Homo sapiens	Modern human	known source	NA	Hair	Keratin	-93.28938985	2.642119843	NA	NA	NA	-100.0445667	51.15493333	This study
1806	Dauphin	NA	NA	NA	19	3834	S10-H___450	Homo sapiens	Modern human	known source	NA	Hair	Keratin	-96.53104752	3.301707921	NA	NA	NA	-100.0445667	51.15493333	This study
1806	Dauphin	NA	NA	NA	19	3835	S10-H___473	Homo sapiens	Modern human	known source	NA	Hair	Keratin	-84.41468568	2.618955283	NA	NA	NA	-100.0445667	51.15493333	This study
1806	Dauphin	NA	NA	NA	19	3831	S10-H___415	Homo sapiens	Modern human	known source	NA	Hair	Keratin	-91.08342229	2.270979393	NA	NA	NA	-100.0445667	51.15493333	This study
1806	Dauphin	NA	NA	NA	19	3832	S10-H___433	Homo sapiens	Modern human	known source	NA	Hair	Keratin	-91.71434152	2.792355275	NA	NA	NA	-100.0445667	51.15493333	This study
1806	Dauphin	NA	NA	NA	19	3780	S10-H___488	Homo sapiens	Modern human	known source	NA	Hair	Keratin	-91.23521542	2.423658112	NA	NA	NA	-100.0445667	51.15493333	This study
1806	Dauphin	NA	NA	NA	19	3837	S10-H___516	Homo sapiens	Modern human	known source	NA	Hair	Keratin	-93.76548921	2.585926038	NA	NA	NA	-100.0445667	51.15493333	This study
1806	Dauphin	NA	NA	NA	19	3830	S10-H___410	Homo sapiens	Modern human	known source	NA	Hair	Keratin	-85.32699168	2.755373701	NA	NA	NA	-100.0445667	51.15493333	This study
1806	Dauphin	NA	NA	NA	19	3833	S10-H___446	Homo sapiens	Modern human	known source	NA	Hair	Keratin	-83.58873393	2.610490145	NA	NA	NA	-100.0445667	51.15493333	This study
1807	Weyburn	NA	NA	NA	19	3783	S10-H___464	Homo sapiens	Modern human	known source	NA	Hair	Keratin	-103.4934862	3.169638168	NA	NA	NA	-103.8474167	49.67013333	This study
1807	Weyburn	NA	NA	NA	19	3784	S10-H___481	Homo sapiens	Modern human	known source	NA	Hair	Keratin	-88.1012949	3.311403964	NA	NA	NA	-103.8474167	49.67013333	This study
1807	Weyburn	NA	NA	NA	19	3782	S10-H___457	Homo sapiens	Modern human	known source	NA	Hair	Keratin	-96.71447417	2.917867271	NA	NA	NA	-103.8474167	49.67013333	This study
1807	Weyburn	NA	NA	NA	19	3781	S10-H___434	Homo sapiens	Modern human	known source	NA	Hair	Keratin	-91.44248788	2.259890777	NA	NA	NA	-103.8474167	49.67013333	This study
1808	Thompson	NA	NA	NA	19	3788	S10-H___428	Homo sapiens	Modern human	known source	NA	Hair	Keratin	-92.28717984	2.803190253	NA	NA	NA	-97.85886667	55.74478333	This study
1808	Thompson	NA	NA	NA	19	3789	S10-H___467	Homo sapiens	Modern human	known source	NA	Hair	Keratin	-86.18440239	3.134622193	NA	NA	NA	-97.85886667	55.74478333	This study
1808	Thompson	NA	NA	NA	19	3787	S10-H___417	Homo sapiens	Modern human	known source	NA	Hair	Keratin	-87.5735679	2.483264776	NA	NA	NA	-97.85886667	55.74478333	This study
1808	Thompson	NA	NA	NA	19	3790	S10-H___477	Homo sapiens	Modern human	known source	NA	Hair	Keratin	-89.62052684	2.756868788	NA	NA	NA	-97.85886667	55.74478333	This study
1808	Thompson	NA	NA	NA	19	3791	S10-H___480	Homo sapiens	Modern human	known source	NA	Hair	Keratin	-88.77160148	2.376883978	NA	NA	NA	-97.85886667	55.74478333	This study
1808	Thompson	NA	NA	NA	19	3786	S10-H___414	Homo sapiens	Modern human	known source	NA	Hair	Keratin	-99.87396216	2.960765296	NA	NA	NA	-97.85886667	55.74478333	This study
1808	Thompson	NA	NA	NA	19	3793	S10-H___515	Homo sapiens	Modern human	known source	NA	Hair	Keratin	-94.20656648	3.020592177	NA	NA	NA	-97.85886667	55.74478333	This study
1808	Thompson	NA	NA	NA	19	3794	S10-H___402	Homo sapiens	Modern human	known source	NA	Hair	Keratin	-91.24197876	2.997549049	NA	NA	NA	-97.85886667	55.74478333	This study
1808	Thompson	NA	NA	NA	19	3785	S10-H___406	Homo sapiens	Modern human	known source	NA	Hair	Keratin	-93.71780056	2.845769163	NA	NA	NA	-97.85886667	55.74478333	This study
1808	Thompson	NA	NA	NA	19	3792	S10-H___487	Homo sapiens	Modern human	known source	NA	Hair	Keratin	-93.50263799	2.520284449	NA	NA	NA	-97.85886667	55.74478333	This study
1809	Brandon	NA	NA	NA	19	3795	S10-H___461	Homo sapiens	Modern human	known source	NA	Hair	Keratin	-88.26390128	2.956675266	NA	NA	NA	-99.9516	49.82918333	This study
1809	Brandon	NA	NA	NA	19	3796	S10-H___517	Homo sapiens	Modern human	known source	NA	Hair	Keratin	-91.99841973	2.428478527	NA	NA	NA	-99.9516	49.82918333	This study
1810	Winnipeg	NA	NA	NA	19	3798	S10-H___452	Homo sapiens	Modern human	known source	NA	Hair	Keratin	-84.21019769	2.466942153	NA	NA	NA	-97.20061667	49.87495	This study
1810	Winnipeg	NA	NA	NA	19	3841	S10-H___421	Homo sapiens	Modern human	known source	NA	Hair	Keratin	-84.91538167	2.227967136	NA	NA	NA	-97.20061667	49.87495	This study
1810	Winnipeg	NA	NA	NA	19	3799	S10-H___400	Homo sapiens	Modern human	known source	NA	Hair	Keratin	-90.82772079	3.444952964	NA	NA	NA	-97.20061667	49.87495	This study
1811	Radisson	NA	NA	NA	19	3800	S10-H___445	Homo sapiens	Modern human	known source	NA	Hair	Keratin	-99.96552656	3.425706341	NA	NA	NA	-107.3969667	52.46028333	This study
1812	Swift Current	NA	NA	NA	19	3801	S10-H___469	Homo sapiens	Modern human	known source	NA	Hair	Keratin	-86.07721932	2.578609705	NA	NA	NA	-107.8013667	50.2951	This study
1813	Gimli	NA	NA	NA	19	3803	S10-H___484	Homo sapiens	Modern human	known source	NA	Hair	Keratin	-87.18235193	2.210749573	NA	NA	NA	-96.98926667	50.63188333	This study
1813	Gimli	NA	NA	NA	19	3802	S10-H___455	Homo sapiens	Modern human	known source	NA	Hair	Keratin	-87.3449256	2.682925745	NA	NA	NA	-96.98926667	50.63188333	This study
1814	Meadow Lake	NA	NA	NA	19	3804	S10-H___505	Homo sapiens	Modern human	known source	NA	Hair	Keratin	-111.773814	3.932434856	NA	NA	NA	-108.4521667	54.13046667	This study
1814	Meadow Lake	NA	NA	NA	19	3829	S10-H___514	Homo sapiens	Modern human	known source	NA	Hair	Keratin	-97.09146997	3.545552541	NA	NA	NA	-108.4521667	54.13046667	This study
1815	North Battle ford	NA	NA	NA	19	3805	S10-H___436	Homo sapiens	Modern human	known source	NA	Hair	Keratin	-103.3137494	3.312434574	NA	NA	NA	-108.2972667	52.77285	This study
1816	Regina	NA	NA	NA	19	3809	S10-H___482	Homo sapiens	Modern human	known source	NA	Hair	Keratin	-95.54735693	3.197729136	NA	NA	NA	-104.60625	50.44223333	This study
1816	Regina	NA	NA	NA	19	3807	S10-H___419	Homo sapiens	Modern human	known source	NA	Hair	Keratin	-91.70283436	2.754430234	NA	NA	NA	-104.60625	50.44223333	This study
1816	Regina	NA	NA	NA	19	3808	S10-H___423	Homo sapiens	Modern human	known source	NA	Hair	Keratin	-91.5862347	2.709855831	NA	NA	NA	-104.60625	50.44223333	This study
1816	Regina	NA	NA	NA	19	3810	S10-H___502	Homo sapiens	Modern human	known source	NA	Hair	Keratin	-95.03130978	2.895330187	NA	NA	NA	-104.60625	50.44223333	This study
1816	Regina	NA	NA	NA	19	3811	S10-H___506	Homo sapiens	Modern human	known source	NA	Hair	Keratin	-95.63769688	2.734052626	NA	NA	NA	-104.60625	50.44223333	This study
1817	Saskatoon	NA	NA	NA	19	3813	S10-H___472	Homo sapiens	Modern human	known source	NA	Hair	Keratin	-89.93361644	2.763003186	NA	NA	NA	-106.6517167	52.08858333	This study
1817	Saskatoon	NA	NA	NA	19	3812	S10-H___442	Homo sapiens	Modern human	known source	NA	Hair	Keratin	-94.0084749	2.79862753	NA	NA	NA	-106.6517167	52.08858333	This study
1818	Cold Lake	NA	NA	NA	19	3814	S10-H___439	Homo sapiens	Modern human	known source	NA	Hair	Keratin	-98.23228875	3.504789781	NA	NA	NA	-110.209	54.4122	This study
1818	Cold Lake	NA	NA	NA	19	3815	S10-H___440	Homo sapiens	Modern human	known source	NA	Hair	Keratin	-96.74049189	3.107474104	NA	NA	NA	-110.209	54.4122	This study
1819	The Pas	NA	NA	NA	19	3817	S10-H___444	Homo sapiens	Modern human	known source	NA	Hair	Keratin	-106.7214915	3.0307434	NA	NA	NA	-101.2501	53.82263333	This study
1819	The Pas	NA	NA	NA	19	3818	S10-H___409	Homo sapiens	Modern human	known source	NA	Hair	Keratin	-92.1930594	2.823940014	NA	NA	NA	-101.2501	53.82263333	This study
1819	The Pas	NA	NA	NA	19	3821	S10-H___510	Homo sapiens	Modern human	known source	NA	Hair	Keratin	-93.62541108	2.592476	NA	NA	NA	-101.2501	53.82263333	This study
1819	The Pas	NA	NA	NA	19	3816	S10-H___430	Homo sapiens	Modern human	known source	NA	Hair	Keratin	-86.47644408	2.337091551	NA	NA	NA	-101.2501	53.82263333	This study
1819	The Pas	NA	NA	NA	19	3819	S10-H___493	Homo sapiens	Modern human	known source	NA	Hair	Keratin	-95.83538298	3.265066724	NA	NA	NA	-101.2501	53.82263333	This study
1819	The Pas	NA	NA	NA	19	3820	S10-H___494	Homo sapiens	Modern human	known source	NA	Hair	Keratin	-95.3348349	2.625714615	NA	NA	NA	-101.2501	53.82263333	This study
1820	Warman (12 km from Saskatoon)	NA	NA	NA	19	3822	S10-H___449	Homo sapiens	Modern human	known source	NA	Hair	Keratin	-96.0100428	3.067302305	NA	NA	NA	-106.57	52.32	This study
1820	Warman (12 km from Saskatoon)	NA	NA	NA	19	3823	S10-H___468	Homo sapiens	Modern human	known source	NA	Hair	Keratin	-85.25470638	2.494037528	NA	NA	NA	-106.57	52.32	This study
1821	Flin Flon / outside Flin Flon	NA	NA	NA	19	3826	S10-H___489	Homo sapiens	Modern human	known source	NA	Hair	Keratin	-85.5136242	2.706310755	NA	NA	NA	-101.87635	54.76266667	This study
1821	Flin Flon / outside Flin Flon	NA	NA	NA	19	3824	S10-H___454	Homo sapiens	Modern human	known source	NA	Hair	Keratin	-93.1290163	3.340705677	NA	NA	NA	-101.87635	54.76266667	This study
1821	Flin Flon / outside Flin Flon	NA	NA	NA	19	3825	S10-H___463	Homo sapiens	Modern human	known source	NA	Hair	Keratin	-84.88897986	2.841586731	NA	NA	NA	-101.87635	54.76266667	This study
1821	Flin Flon / outside Flin Flon	NA	NA	NA	19	3857	S10-H___507	Homo sapiens	Modern human	known source	NA	Hair	Keratin	-84.54575886	2.393078723	NA	NA	NA	-101.87635	54.76266667	This study
1822	Lloydminster	NA	NA	NA	19	3827	S10-H___411	Homo sapiens	Modern human	known source	NA	Hair	Keratin	-107.8975638	3.073629918	NA	NA	NA	-109.99715	53.27623333	This study
1822	Lloydminster	NA	NA	NA	19	3828	S10-H___490	Homo sapiens	Modern human	known source	NA	Hair	Keratin	-108.7741113	3.20661889	NA	NA	NA	-109.99715	53.27623333	This study
1823	Nipawin	NA	NA	NA	19	3839	S10-H___496	Homo sapiens	Modern human	known source	NA	Hair	Keratin	-94.16965816	3.405846652	NA	NA	NA	-104.0125	53.366	This study
1823	Nipawin	NA	NA	NA	19	3840	S10-H___500	Homo sapiens	Modern human	known source	NA	Hair	Keratin	-95.82038172	2.791584328	NA	NA	NA	-104.0125	53.366	This study
1824	Prince Albert	NA	NA	NA	19	3842	S10-H___460	Homo sapiens	Modern human	known source	NA	Hair	Keratin	-104.1528224	3.289774616	NA	NA	NA	-105.7786833	53.19443333	This study
1824	Prince Albert	NA	NA	NA	19	3844	S10-H___403	Homo sapiens	Modern human	known source	NA	Hair	Keratin	-102.9369542	3.955582746	NA	NA	NA	-105.7786833	53.19443333	This study
1824	Prince Albert	NA	NA	NA	19	3843	S10-H___513	Homo sapiens	Modern human	known source	NA	Hair	Keratin	-106.4740715	2.941118637	NA	NA	NA	-105.7786833	53.19443333	This study
1825	Radisson	NA	NA	NA	19	3845	S10-H___405	Homo sapiens	Modern human	known source	NA	Hair	Keratin	-96.47499839	3.167319543	NA	NA	NA	-107.4194667	52.43481667	This study
1826	Creighton	NA	NA	NA	19	3846	S10-H___429	Homo sapiens	Modern human	known source	NA	Hair	Keratin	-98.05353251	2.579000323	NA	NA	NA	-101.8944	54.75583333	This study
1827	Vermilion	NA	NA	NA	19	3847	S10-H___426	Homo sapiens	Modern human	known source	NA	Hair	Keratin	-91.84574503	2.468096161	NA	NA	NA	-110.85695	53.35096667	This study
1827	Vermilion	NA	NA	NA	19	3848	S10-H___443	Homo sapiens	Modern human	known source	NA	Hair	Keratin	-97.47264121	3.031383156	NA	NA	NA	-110.85695	53.35096667	This study
1827	Vermilion	NA	NA	NA	19	3849	S10-H___485	Homo sapiens	Modern human	known source	NA	Hair	Keratin	-91.41620874	2.978115162	NA	NA	NA	-110.85695	53.35096667	This study
1828	Estevan	NA	NA	NA	19	3850	S10-H___441	Homo sapiens	Modern human	known source	NA	Hair	Keratin	-85.85080547	2.749625433	NA	NA	NA	-102.9917667	49.13585	This study
1828	Estevan	NA	NA	NA	19	3851	S10-H___495	Homo sapiens	Modern human	known source	NA	Hair	Keratin	-94.64625485	2.240505154	NA	NA	NA	-102.9917667	49.13585	This study
1828	Estevan	NA	NA	NA	19	3852	S10-H___504	Homo sapiens	Modern human	known source	NA	Hair	Keratin	-92.03178071	2.856687185	NA	NA	NA	-102.9917667	49.13585	This study
1829	Kenora	NA	NA	NA	19	3858	S10-H___511	Homo sapiens	Modern human	known source	NA	Hair	Keratin	-89.69769969	2.883563136	NA	NA	NA	-94.49028333	49.76733333	This study
1829	Kenora	NA	NA	NA	19	3853	S10-H___412	Homo sapiens	Modern human	known source	NA	Hair	Keratin	-74.67112884	2.490032821	NA	NA	NA	-94.49028333	49.76733333	This study
1830	Outskirts of Portage la Prairie	NA	NA	NA	19	3855	S10-H___512	Homo sapiens	Modern human	known source	NA	Hair	Keratin	-99.33421166	3.112495878	NA	NA	NA	-98.30816667	49.99715	This study
1830	Outskirts of Portage la Prairie	NA	NA	NA	19	3854	S10-H___483	Homo sapiens	Modern human	known source	NA	Hair	Keratin	-99.89157195	3.383391086	NA	NA	NA	-98.30816667	49.99715	This study
1831	Battleford	NA	NA	NA	19	3859	S10-H___451	Homo sapiens	Modern human	known source	NA	Hair	Keratin	-102.50081	3.3796763	NA	NA	NA	-108.3131167	52.75101667	This study
1832	Burns Lake	NA	NA	NA	19	3860	S11-H___654	Homo sapiens	Modern human	known source	NA	Hair	Keratin	-96.60598866	2.804538645	NA	NA	NA	-125.7613333	54.22311667	This study
1832	Burns Lake	NA	NA	NA	19	3861	S11-H___792	Homo sapiens	Modern human	known source	NA	Hair	Keratin	-95.65806247	2.34367921	NA	NA	NA	-125.7613333	54.22311667	This study
1832	Burns Lake	NA	NA	NA	19	4033	S11-H___786	Homo sapiens	Modern human	known source	NA	Hair	Keratin	-106.237489	2.990457529	NA	NA	NA	-125.7613333	54.22311667	This study
1833	Fernie	NA	NA	NA	19	3862	S11-H___679	Homo sapiens	Modern human	known source	NA	Hair	Keratin	-98.55281126	2.650904845	NA	NA	NA	-115.0579	49.51073333	This study
1833	Fernie	NA	NA	NA	19	3863	S11-H___816	Homo sapiens	Modern human	known source	NA	Hair	Keratin	-98.05598076	2.792497188	NA	NA	NA	-115.0579	49.51073333	This study
1834	Hope	NA	NA	NA	19	3864	S11-H___673	Homo sapiens	Modern human	known source	NA	Hair	Keratin	-85.26073893	2.73573864	NA	NA	NA	-121.4261	49.37516667	This study
1834	Hope	NA	NA	NA	19	4023	S11-H___829	Homo sapiens	Modern human	known source	NA	Hair	Keratin	-83.15097673	2.687904314	NA	NA	NA	-121.4261	49.37516667	This study
1835	Port Alberni	NA	NA	NA	19	3866	S11-H___734	Homo sapiens	Modern human	known source	NA	Hair	Keratin	-88.55684071	2.498342843	NA	NA	NA	-124.7996833	49.24671667	This study
1835	Port Alberni	NA	NA	NA	19	3867	S11-H___738	Homo sapiens	Modern human	known source	NA	Hair	Keratin	-77.63329512	2.640724876	NA	NA	NA	-124.7996833	49.24671667	This study
1835	Port Alberni	NA	NA	NA	19	3865	S11-H___688	Homo sapiens	Modern human	known source	NA	Hair	Keratin	-97.10948352	2.897554088	NA	NA	NA	-124.7996833	49.24671667	This study
1836	North Vancouver	NA	NA	NA	19	3887	S11-H___729	Homo sapiens	Modern human	known source	NA	Hair	Keratin	-90.71761287	3.561700717	NA	NA	NA	-123.0682333	49.31965	This study
1836	North Vancouver	NA	NA	NA	19	3868	S11-H___640	Homo sapiens	Modern human	known source	NA	Hair	Keratin	-81.22589478	2.176728336	NA	NA	NA	-123.0682333	49.31965	This study
1838	Drumheller (20 miles north) / Drumheller	NA	NA	NA	19	3872	S11-H___630	Homo sapiens	Modern human	known source	NA	Hair	Keratin	-107.4504646	3.337770734	NA	NA	NA	-112.7065167	51.46561667	This study
1838	Drumheller (20 miles north) / Drumheller	NA	NA	NA	19	3871	S11-H___616	Homo sapiens	Modern human	known source	NA	Hair	Keratin	-95.45985815	3.199313122	NA	NA	NA	-112.7065167	51.46561667	This study
1838	Drumheller (20 miles north) / Drumheller	NA	NA	NA	19	3873	S11-H___634	Homo sapiens	Modern human	known source	NA	Hair	Keratin	-107.6547935	2.858374394	NA	NA	NA	-112.7065167	51.46561667	This study
1839	Ashcroft reserve	NA	NA	NA	19	3874	S11-H___778	Homo sapiens	Modern human	known source	NA	Hair	Keratin	-97.36235636	2.807840135	NA	NA	NA	-121.3225833	50.72046667	This study
1840	Winlaw	NA	NA	NA	19	3875	S11-H___846	Homo sapiens	Modern human	known source	NA	Hair	Keratin	-101.068629	2.660590408	NA	NA	NA	-117.55695	49.62735	This study
1841	Calgary	NA	NA	NA	19	3877	S11-H___620	Homo sapiens	Modern human	known source	NA	Hair	Keratin	-103.3968736	3.122925236	NA	NA	NA	-114.0448833	51.0672	This study
1841	Calgary	NA	NA	NA	19	3876	S11-H___605	Homo sapiens	Modern human	known source	NA	Hair	Keratin	-98.48532682	2.978920719	NA	NA	NA	-114.0448833	51.0672	This study
1841	Calgary	NA	NA	NA	19	3881	S11-H___784	Homo sapiens	Modern human	known source	NA	Hair	Keratin	-104.5105458	4.001271504	NA	NA	NA	-114.0448833	51.0672	This study
1841	Calgary	NA	NA	NA	19	3878	S11-H___692	Homo sapiens	Modern human	known source	NA	Hair	Keratin	-94.5642733	2.711042428	NA	NA	NA	-114.0448833	51.0672	This study
1841	Calgary	NA	NA	NA	19	3879	S11-H___694	Homo sapiens	Modern human	known source	NA	Hair	Keratin	-97.53135619	2.806619237	NA	NA	NA	-114.0448833	51.0672	This study
1841	Calgary	NA	NA	NA	19	3880	S11-H___695	Homo sapiens	Modern human	known source	NA	Hair	Keratin	-97.82239496	2.356653083	NA	NA	NA	-114.0448833	51.0672	This study
1841	Calgary	NA	NA	NA	19	3984	S11-H___666	Homo sapiens	Modern human	known source	NA	Hair	Keratin	-100.1893105	3.58112447	NA	NA	NA	-114.0448833	51.0672	This study
1842	100 mile house	NA	NA	NA	19	3882	S11-H___685	Homo sapiens	Modern human	known source	NA	Hair	Keratin	-94.90407568	2.985904001	NA	NA	NA	-121.2994333	51.63648333	This study
1844	Vernon / Vernon (Cold Stream)	NA	NA	NA	19	3886	S11-H___772	Homo sapiens	Modern human	known source	NA	Hair	Keratin	-84.73186522	2.382661047	NA	NA	NA	-119.2710333	50.26675	This study
1844	Vernon / Vernon (Cold Stream)	NA	NA	NA	19	3884	S11-H___610	Homo sapiens	Modern human	known source	NA	Hair	Keratin	-87.79351981	2.138996206	NA	NA	NA	-119.2710333	50.26675	This study
1844	Vernon / Vernon (Cold Stream)	NA	NA	NA	19	3885	S11-H___614	Homo sapiens	Modern human	known source	NA	Hair	Keratin	-84.69153939	2.681558404	NA	NA	NA	-119.2710333	50.26675	This study
1844	Vernon / Vernon (Cold Stream)	NA	NA	NA	19	3922	S11-H___609	Homo sapiens	Modern human	known source	NA	Hair	Keratin	-86.03584146	3.035016316	NA	NA	NA	-119.2710333	50.26675	This study
1844	Vernon / Vernon (Cold Stream)	NA	NA	NA	19	3923	S11-H___623	Homo sapiens	Modern human	known source	NA	Hair	Keratin	-77.26783783	2.478782211	NA	NA	NA	-119.2710333	50.26675	This study
1845	Grande Prairie	NA	NA	NA	19	3889	S11-H___613	Homo sapiens	Modern human	known source	NA	Hair	Keratin	-113.9896908	2.791049136	NA	NA	NA	-118.7917667	55.17243333	This study
1845	Grande Prairie	NA	NA	NA	19	3890	S11-H___617	Homo sapiens	Modern human	known source	NA	Hair	Keratin	-104.6202928	2.981698382	NA	NA	NA	-118.7917667	55.17243333	This study
1845	Grande Prairie	NA	NA	NA	19	3888	S11-H___608	Homo sapiens	Modern human	known source	NA	Hair	Keratin	-109.6969997	3.403388861	NA	NA	NA	-118.7917667	55.17243333	This study
1845	Grande Prairie	NA	NA	NA	19	3891	S11-H___624	Homo sapiens	Modern human	known source	NA	Hair	Keratin	-104.8037808	3.083834091	NA	NA	NA	-118.7917667	55.17243333	This study
1845	Grande Prairie	NA	NA	NA	19	3893	S11-H___728	Homo sapiens	Modern human	known source	NA	Hair	Keratin	-101.2773039	3.298224009	NA	NA	NA	-118.7917667	55.17243333	This study
1845	Grande Prairie	NA	NA	NA	19	3892	S11-H___672	Homo sapiens	Modern human	known source	NA	Hair	Keratin	-95.65406942	3.167995516	NA	NA	NA	-118.7917667	55.17243333	This study
1846	Ashcroft	NA	NA	NA	19	3894	S11-H___639	Homo sapiens	Modern human	known source	NA	Hair	Keratin	-91.93316459	2.491383062	NA	NA	NA	-121.2809833	50.73336667	This study
1846	Ashcroft	NA	NA	NA	19	3895	S11-H___763	Homo sapiens	Modern human	known source	NA	Hair	Keratin	-89.07183542	2.778807404	NA	NA	NA	-121.2809833	50.73336667	This study
1847	Prince Rupert	NA	NA	NA	19	3896	S11-H___668	Homo sapiens	Modern human	known source	NA	Hair	Keratin	-86.67927357	2.716505682	NA	NA	NA	-130.3299833	54.31215	This study
1847	Prince Rupert	NA	NA	NA	19	3899	S11-H___720	Homo sapiens	Modern human	known source	NA	Hair	Keratin	-88.57673125	2.524342647	NA	NA	NA	-130.3299833	54.31215	This study
1847	Prince Rupert	NA	NA	NA	19	3900	S11-H___787	Homo sapiens	Modern human	known source	NA	Hair	Keratin	-83.71023206	2.48411677	NA	NA	NA	-130.3299833	54.31215	This study
1847	Prince Rupert	NA	NA	NA	19	3901	S11-H___797	Homo sapiens	Modern human	known source	NA	Hair	Keratin	-78.73502723	2.446194877	NA	NA	NA	-130.3299833	54.31215	This study
1847	Prince Rupert	NA	NA	NA	19	3897	S11-H___708	Homo sapiens	Modern human	known source	NA	Hair	Keratin	-92.66423759	3.079472602	NA	NA	NA	-130.3299833	54.31215	This study
1847	Prince Rupert	NA	NA	NA	19	3898	S11-H___716	Homo sapiens	Modern human	known source	NA	Hair	Keratin	-103.7801533	3.016203774	NA	NA	NA	-130.3299833	54.31215	This study
1848	Hanna	NA	NA	NA	19	3902	S11-H___647	Homo sapiens	Modern human	known source	NA	Hair	Keratin	-84.81014999	2.894189439	NA	NA	NA	-111.99415	51.64446667	This study
1848	Hanna	NA	NA	NA	19	3903	S11-H___650	Homo sapiens	Modern human	known source	NA	Hair	Keratin	-105.3917407	3.17664487	NA	NA	NA	-111.99415	51.64446667	This study
1848	Hanna	NA	NA	NA	19	3904	S11-H___662	Homo sapiens	Modern human	known source	NA	Hair	Keratin	-105.965893	2.810084349	NA	NA	NA	-111.99415	51.64446667	This study
1849	Nelson	NA	NA	NA	19	3956	S11-H___801	Homo sapiens	Modern human	known source	NA	Hair	Keratin	-89.82495933	2.515717348	NA	NA	NA	-117.2791667	49.50863333	This study
1849	Nelson	NA	NA	NA	19	3905	S11-H___677	Homo sapiens	Modern human	known source	NA	Hair	Keratin	-90.7686208	2.657603416	NA	NA	NA	-117.2791667	49.50863333	This study
1850	Airdirie	NA	NA	NA	19	3906	S11-H___604	Homo sapiens	Modern human	known source	NA	Hair	Keratin	-114.7448048	3.22768876	NA	NA	NA	-113.9985833	51.28616667	This study
1851	Williams Lake	NA	NA	NA	19	3907	S11-H___682	Homo sapiens	Modern human	known source	NA	Hair	Keratin	-94.30184056	3.474319049	NA	NA	NA	-122.1385	52.12975	This study
1851	Williams Lake	NA	NA	NA	19	3908	S11-H___751	Homo sapiens	Modern human	known source	NA	Hair	Keratin	-87.5494004	2.590928195	NA	NA	NA	-122.1385	52.12975	This study
1851	Williams Lake	NA	NA	NA	19	3934	S11-H___746	Homo sapiens	Modern human	known source	NA	Hair	Keratin	-92.80185416	2.63211696	NA	NA	NA	-122.1385	52.12975	This study
1851	Williams Lake	NA	NA	NA	19	3910	S11-H___771	Homo sapiens	Modern human	known source	NA	Hair	Keratin	-95.91785278	2.85059353	NA	NA	NA	-122.1385	52.12975	This study
1851	Williams Lake	NA	NA	NA	19	3909	S11-H___768	Homo sapiens	Modern human	known source	NA	Hair	Keratin	-107.692872	2.727755305	NA	NA	NA	-122.1385	52.12975	This study
1853	Invermere	NA	NA	NA	19	3913	S11-H___847	Homo sapiens	Modern human	known source	NA	Hair	Keratin	-95.55559167	2.895926943	NA	NA	NA	-116.0029	50.51488333	This study
1854	Castlegar	NA	NA	NA	19	3916	S11-H___839	Homo sapiens	Modern human	known source	NA	Hair	Keratin	-96.25000187	2.231873549	NA	NA	NA	-117.6659	49.32523333	This study
1854	Castlegar	NA	NA	NA	19	3914	S11-H___674	Homo sapiens	Modern human	known source	NA	Hair	Keratin	-96.10828812	3.239212417	NA	NA	NA	-117.6659	49.32523333	This study
1854	Castlegar	NA	NA	NA	19	3915	S11-H___812	Homo sapiens	Modern human	known source	NA	Hair	Keratin	-99.59226775	2.996741923	NA	NA	NA	-117.6659	49.32523333	This study
1855	Terrace / Terrace - rural	NA	NA	NA	19	3917	S11-H___648	Homo sapiens	Modern human	known source	NA	Hair	Keratin	-92.8645361	2.941826295	NA	NA	NA	-128.6002333	54.51698333	This study
1855	Terrace / Terrace - rural	NA	NA	NA	19	3968	S11-H___745	Homo sapiens	Modern human	known source	NA	Hair	Keratin	-93.9814919	2.573883419	NA	NA	NA	-128.6002333	54.51698333	This study
1855	Terrace / Terrace - rural	NA	NA	NA	19	3918	S11-H___733	Homo sapiens	Modern human	known source	NA	Hair	Keratin	-97.59801508	3.099148941	NA	NA	NA	-128.6002333	54.51698333	This study
1858	Sardis	NA	NA	NA	19	3924	S11-H___600	Homo sapiens	Modern human	known source	NA	Hair	Keratin	-92.67088931	2.960257554	NA	NA	NA	-121.9537667	49.1275	This study
1858	Sardis	NA	NA	NA	19	3928	S11-H___766	Homo sapiens	Modern human	known source	NA	Hair	Keratin	-101.8325456	2.926069799	NA	NA	NA	-121.9537667	49.1275	This study
1858	Sardis	NA	NA	NA	19	3927	S11-H___660	Homo sapiens	Modern human	known source	NA	Hair	Keratin	-82.9462307	2.892046091	NA	NA	NA	-121.9537667	49.1275	This study
1858	Sardis	NA	NA	NA	19	3926	S11-H___619	Homo sapiens	Modern human	known source	NA	Hair	Keratin	-95.219576	2.834255328	NA	NA	NA	-121.9537667	49.1275	This study
1858	Sardis	NA	NA	NA	19	3925	S11-H___606	Homo sapiens	Modern human	known source	NA	Hair	Keratin	-92.17250906	2.329715568	NA	NA	NA	-121.9537667	49.1275	This study
1859	Beaver Lodge	NA	NA	NA	19	3929	S11-H___683	Homo sapiens	Modern human	known source	NA	Hair	Keratin	-110.0954198	2.560524171	NA	NA	NA	-119.424	55.20475	This study
1860	Spruce Grove	NA	NA	NA	19	3931	S11-H___632	Homo sapiens	Modern human	known source	NA	Hair	Keratin	-98.24881951	2.840827225	NA	NA	NA	-113.9179167	53.54216667	This study
1860	Spruce Grove	NA	NA	NA	19	3930	S11-H___603	Homo sapiens	Modern human	known source	NA	Hair	Keratin	-95.01389563	2.826023946	NA	NA	NA	-113.9179167	53.54216667	This study
1861	Penticton	NA	NA	NA	19	3932	S11-H___828	Homo sapiens	Modern human	known source	NA	Hair	Keratin	-78.97990683	2.952854125	NA	NA	NA	-119.5867167	49.46636667	This study
1862	White Rock	NA	NA	NA	19	3935	S11-H___717	Homo sapiens	Modern human	known source	NA	Hair	Keratin	-91.6538065	2.272462797	NA	NA	NA	-122.80365	49.02203333	This study
1863	Whitecourt	NA	NA	NA	19	3936	S11-H___693	Homo sapiens	Modern human	known source	NA	Hair	Keratin	-93.71866721	2.547167564	NA	NA	NA	-115.6808833	54.13808333	This study
1864	Surrey	NA	NA	NA	19	3938	S11-H___795	Homo sapiens	Modern human	known source	NA	Hair	Keratin	-94.65715472	3.452393935	NA	NA	NA	-122.8459333	49.14885	This study
1864	Surrey	NA	NA	NA	19	3937	S11-H___670	Homo sapiens	Modern human	known source	NA	Hair	Keratin	-92.43241717	2.644885794	NA	NA	NA	-122.8459333	49.14885	This study
1865	Osoyoos	NA	NA	NA	19	3939	S11-H___782	Homo sapiens	Modern human	known source	NA	Hair	Keratin	-98.86873564	2.76953289	NA	NA	NA	-119.4746333	49.03348333	This study
1865	Osoyoos	NA	NA	NA	19	3940	S11-H___833	Homo sapiens	Modern human	known source	NA	Hair	Keratin	-94.14096592	2.582773598	NA	NA	NA	-119.4746333	49.03348333	This study
1866	Prince George	NA	NA	NA	19	4014	S11-H___661	Homo sapiens	Modern human	known source	NA	Hair	Keratin	-91.47984659	2.992664378	NA	NA	NA	-122.7524167	53.91273333	This study
1866	Prince George	NA	NA	NA	19	3941	S11-H___725	Homo sapiens	Modern human	known source	NA	Hair	Keratin	-103.6102706	3.115586714	NA	NA	NA	-122.7524167	53.91273333	This study
1867	Burns Lake	NA	NA	NA	19	3978	S11-H___790	Homo sapiens	Modern human	known source	NA	Hair	Keratin	-95.67631582	3.045329347	NA	NA	NA	-125.6729167	54.11178333	This study
1867	Burns Lake	NA	NA	NA	19	3942	S11-H___724	Homo sapiens	Modern human	known source	NA	Hair	Keratin	-97.97721369	3.036791821	NA	NA	NA	-125.6729167	54.11178333	This study
1868	Langley township	NA	NA	NA	19	3944	S11-H___785	Homo sapiens	Modern human	known source	NA	Hair	Keratin	-85.04802663	2.814590035	NA	NA	NA	-122.6047167	49.0876	This study
1868	Langley township	NA	NA	NA	19	3943	S11-H___710	Homo sapiens	Modern human	known source	NA	Hair	Keratin	-84.08949088	2.94772512	NA	NA	NA	-122.6047167	49.0876	This study
1869	Kelowna	NA	NA	NA	19	3945	S11-H___615	Homo sapiens	Modern human	known source	NA	Hair	Keratin	-99.5334048	2.454066307	NA	NA	NA	-119.4953833	49.88905	This study
1869	Kelowna	NA	NA	NA	19	3994	S11-H___783	Homo sapiens	Modern human	known source	NA	Hair	Keratin	-85.92572312	2.629451954	NA	NA	NA	-119.4953833	49.88905	This study
1869	Kelowna	NA	NA	NA	19	3993	S11-H___712	Homo sapiens	Modern human	known source	NA	Hair	Keratin	-95.96194647	2.726870943	NA	NA	NA	-119.4953833	49.88905	This study
1869	Kelowna	NA	NA	NA	19	3967	S11-H___656	Homo sapiens	Modern human	known source	NA	Hair	Keratin	-92.90135414	2.797658449	NA	NA	NA	-119.4953833	49.88905	This study
1870	Athabasca	NA	NA	NA	19	3946	S11-H___761	Homo sapiens	Modern human	known source	NA	Hair	Keratin	-103.8727985	3.067101546	NA	NA	NA	-113.2571333	54.71936667	This study
1870	Athabasca	NA	NA	NA	19	3976	S11-H___715	Homo sapiens	Modern human	known source	NA	Hair	Keratin	-111.9332219	2.806074189	NA	NA	NA	-113.2571333	54.71936667	This study
1870	Athabasca	NA	NA	NA	19	3977	S11-H___759	Homo sapiens	Modern human	known source	NA	Hair	Keratin	-91.01738298	2.785181569	NA	NA	NA	-113.2571333	54.71936667	This study
1871	Banff	NA	NA	NA	19	3948	S11-H___800	Homo sapiens	Modern human	known source	NA	Hair	Keratin	-95.47843732	3.266319711	NA	NA	NA	-115.57195	51.1781	This study
1871	Banff	NA	NA	NA	19	3947	S11-H___638	Homo sapiens	Modern human	known source	NA	Hair	Keratin	-93.07277361	2.870702978	NA	NA	NA	-115.57195	51.1781	This study
1872	Chetwynd / Chetwynd (7 km away)	NA	NA	NA	19	3949	S11-H___659	Homo sapiens	Modern human	known source	NA	Hair	Keratin	-101.4534772	2.981682022	NA	NA	NA	-121.6416667	55.69563333	This study
1872	Chetwynd / Chetwynd (7 km away)	NA	NA	NA	19	4009	S11-H___709	Homo sapiens	Modern human	known source	NA	Hair	Keratin	-111.4710531	3.053104438	NA	NA	NA	-121.6416667	55.69563333	This study
1873	Red Deer	NA	NA	NA	19	3988	S11-H___703	Homo sapiens	Modern human	known source	NA	Hair	Keratin	-100.4263901	2.829987799	NA	NA	NA	-113.7963333	52.27421667	This study
1873	Red Deer	NA	NA	NA	19	3953	S11-H___686	Homo sapiens	Modern human	known source	NA	Hair	Keratin	-99.87055143	3.745243295	NA	NA	NA	-113.7963333	52.27421667	This study
1873	Red Deer	NA	NA	NA	19	3952	S11-H___641	Homo sapiens	Modern human	known source	NA	Hair	Keratin	-107.993073	3.330379542	NA	NA	NA	-113.7963333	52.27421667	This study
1873	Red Deer	NA	NA	NA	19	3951	S11-H___625	Homo sapiens	Modern human	known source	NA	Hair	Keratin	-97.40707605	2.630130665	NA	NA	NA	-113.7963333	52.27421667	This study
1873	Red Deer	NA	NA	NA	19	3954	S11-H___696	Homo sapiens	Modern human	known source	NA	Hair	Keratin	-90.2545096	2.778948066	NA	NA	NA	-113.7963333	52.27421667	This study
1873	Red Deer	NA	NA	NA	19	3987	S11-H___699	Homo sapiens	Modern human	known source	NA	Hair	Keratin	-95.22815241	2.66199722	NA	NA	NA	-113.7963333	52.27421667	This study
1873	Red Deer	NA	NA	NA	19	3950	S11-H___602	Homo sapiens	Modern human	known source	NA	Hair	Keratin	-95.73383653	2.287758255	NA	NA	NA	-113.7963333	52.27421667	This study
1873	Red Deer	NA	NA	NA	19	3955	S11-H___754	Homo sapiens	Modern human	known source	NA	Hair	Keratin	-105.2959203	2.904329916	NA	NA	NA	-113.7963333	52.27421667	This study
1874	Merritt	NA	NA	NA	19	3958	S11-H___706	Homo sapiens	Modern human	known source	NA	Hair	Keratin	-93.96166737	3.100979729	NA	NA	NA	-120.7809333	50.11873333	This study
1874	Merritt	NA	NA	NA	19	3957	S11-H___689	Homo sapiens	Modern human	known source	NA	Hair	Keratin	-89.69956978	2.806137011	NA	NA	NA	-120.7809333	50.11873333	This study
1874	Merritt	NA	NA	NA	19	3959	S11-H___776	Homo sapiens	Modern human	known source	NA	Hair	Keratin	-84.7245987	2.856587479	NA	NA	NA	-120.7809333	50.11873333	This study
1875	Glenwood	NA	NA	NA	19	3985	S11-H___796	Homo sapiens	Modern human	known source	NA	Hair	Keratin	-97.11934367	3.179354911	NA	NA	NA	-113.5225833	49.3578	This study
1875	Glenwood	NA	NA	NA	19	3960	S11-H___671	Homo sapiens	Modern human	known source	NA	Hair	Keratin	-99.23230094	2.782456195	NA	NA	NA	-113.5225833	49.3578	This study
1875	Glenwood	NA	NA	NA	19	3986	S11-H___827	Homo sapiens	Modern human	known source	NA	Hair	Keratin	-115.5689104	2.824688455	NA	NA	NA	-113.5225833	49.3578	This study
1875	Glenwood	NA	NA	NA	19	4049	S11-H___819	Homo sapiens	Modern human	known source	NA	Hair	Keratin	-106.9849695	2.976786432	NA	NA	NA	-113.5225833	49.3578	This study
1876	Langley city	NA	NA	NA	19	3979	S11-H___653	Homo sapiens	Modern human	known source	NA	Hair	Keratin	-84.89162521	2.834599607	NA	NA	NA	-122.65525	49.0988	This study
1876	Langley city	NA	NA	NA	19	3961	S11-H___791	Homo sapiens	Modern human	known source	NA	Hair	Keratin	-89.39858459	2.484418639	NA	NA	NA	-122.65525	49.0988	This study
1877	Tofino	NA	NA	NA	19	3963	S11-H___752	Homo sapiens	Modern human	known source	NA	Hair	Keratin	-82.13814517	2.956985821	NA	NA	NA	-125.9040833	49.15283333	This study
1877	Tofino	NA	NA	NA	19	3962	S11-H___704	Homo sapiens	Modern human	known source	NA	Hair	Keratin	-95.05008034	2.831591232	NA	NA	NA	-125.9040833	49.15283333	This study
1879	Dawson Creek	NA	NA	NA	19	3965	S11-H___723	Homo sapiens	Modern human	known source	NA	Hair	Keratin	-96.29167584	3.102578564	NA	NA	NA	-120.2372667	56.75965	This study
1880	Quesnel	NA	NA	NA	19	4008	S11-H___649	Homo sapiens	Modern human	known source	NA	Hair	Keratin	-94.13629151	2.698981793	NA	NA	NA	-122.4853167	52.98023333	This study
1880	Quesnel	NA	NA	NA	19	3966	S11-H___732	Homo sapiens	Modern human	known source	NA	Hair	Keratin	-100.9779802	2.606239537	NA	NA	NA	-122.4853167	52.98023333	This study
1880	Quesnel	NA	NA	NA	19	4034	S11-H___676	Homo sapiens	Modern human	known source	NA	Hair	Keratin	-98.03931219	2.832343037	NA	NA	NA	-122.4853167	52.98023333	This study
1881	Edmonton / St.Albert / Sherwood Park	NA	NA	NA	19	3970	S11-H___626	Homo sapiens	Modern human	known source	NA	Hair	Keratin	-81.01283341	2.466339117	NA	NA	NA	-113.5006833	53.53808333	This study
1881	Edmonton / St.Albert / Sherwood Park	NA	NA	NA	19	3981	S11-H___651	Homo sapiens	Modern human	known source	NA	Hair	Keratin	-93.81704476	2.561206364	NA	NA	NA	-113.5006833	53.53808333	This study
1881	Edmonton / St.Albert / Sherwood Park	NA	NA	NA	19	3969	S11-H___621	Homo sapiens	Modern human	known source	NA	Hair	Keratin	-88.44727991	2.815964986	NA	NA	NA	-113.5006833	53.53808333	This study
1881	Edmonton / St.Albert / Sherwood Park	NA	NA	NA	19	3972	S11-H___742	Homo sapiens	Modern human	known source	NA	Hair	Keratin	-93.11170541	2.83007311	NA	NA	NA	-113.5006833	53.53808333	This study
1881	Edmonton / St.Albert / Sherwood Park	NA	NA	NA	19	3973	S11-H___775	Homo sapiens	Modern human	known source	NA	Hair	Keratin	-113.1500203	2.894683113	NA	NA	NA	-113.5006833	53.53808333	This study
1881	Edmonton / St.Albert / Sherwood Park	NA	NA	NA	19	3983	S11-H___780	Homo sapiens	Modern human	known source	NA	Hair	Keratin	-102.4132398	3.110335573	NA	NA	NA	-113.5006833	53.53808333	This study
1881	Edmonton / St.Albert / Sherwood Park	NA	NA	NA	19	3980	S11-H___643	Homo sapiens	Modern human	known source	NA	Hair	Keratin	-99.66369323	2.862941974	NA	NA	NA	-113.5006833	53.53808333	This study
1881	Edmonton / St.Albert / Sherwood Park	NA	NA	NA	19	4018	S11-H___658	Homo sapiens	Modern human	known source	NA	Hair	Keratin	-91.58332295	2.305122479	NA	NA	NA	-113.5006833	53.53808333	This study
1881	Edmonton / St.Albert / Sherwood Park	NA	NA	NA	19	3982	S11-H___714	Homo sapiens	Modern human	known source	NA	Hair	Keratin	-105.7366846	2.94069193	NA	NA	NA	-113.5006833	53.53808333	This study
1881	Edmonton / St.Albert / Sherwood Park	NA	NA	NA	19	3971	S11-H___635	Homo sapiens	Modern human	known source	NA	Hair	Keratin	-104.4656654	2.599581347	NA	NA	NA	-113.5006833	53.53808333	This study
1881	Edmonton / St.Albert / Sherwood Park	NA	NA	NA	19	4017	S11-H___611	Homo sapiens	Modern human	known source	NA	Hair	Keratin	-102.0027818	3.22510166	NA	NA	NA	-113.5006833	53.53808333	This study
1881	Edmonton / St.Albert / Sherwood Park	NA	NA	NA	19	4020	S11-H___741	Homo sapiens	Modern human	known source	NA	Hair	Keratin	-105.606907	2.749349444	NA	NA	NA	-113.5006833	53.53808333	This study
1881	Edmonton / St.Albert / Sherwood Park	NA	NA	NA	19	4019	S11-H___700	Homo sapiens	Modern human	known source	NA	Hair	Keratin	-100.9370516	2.604517471	NA	NA	NA	-113.5006833	53.53808333	This study
1881	Edmonton / St.Albert / Sherwood Park	NA	NA	NA	19	4022	S11-H___758	Homo sapiens	Modern human	known source	NA	Hair	Keratin	-107.4541505	2.967670835	NA	NA	NA	-113.5006833	53.53808333	This study
1881	Edmonton / St.Albert / Sherwood Park	NA	NA	NA	19	4021	S11-H___756	Homo sapiens	Modern human	known source	NA	Hair	Keratin	-102.1411138	3.404039302	NA	NA	NA	-113.5006833	53.53808333	This study
1882	Pincher Creek - Rural / Rural Pincher Creek	NA	NA	NA	19	3974	S11-H___684	Homo sapiens	Modern human	known source	NA	Hair	Keratin	-97.4245784	3.263555681	NA	NA	NA	-113.9424167	49.4958	This study
1882	Pincher Creek - Rural / Rural Pincher Creek	NA	NA	NA	19	4064	S11-H___820	Homo sapiens	Modern human	known source	NA	Hair	Keratin	-103.7390763	3.132048025	NA	NA	NA	-113.9424167	49.4958	This study
1883	Kamloops - Rural	NA	NA	NA	19	3975	S11-H___701	Homo sapiens	Modern human	known source	NA	Hair	Keratin	-89.8831249	2.785155612	NA	NA	NA	-119.9585167	50.61073333	This study
1884	Canmore	NA	NA	NA	19	3989	S11-H___824	Homo sapiens	Modern human	known source	NA	Hair	Keratin	-106.1677516	3.57021035	NA	NA	NA	-115.3524167	51.08881667	This study
1884	Canmore	NA	NA	NA	19	4061	S11-H___808	Homo sapiens	Modern human	known source	NA	Hair	Keratin	-113.1362063	3.476959982	NA	NA	NA	-115.3524167	51.08881667	This study
1887	Midway	NA	NA	NA	19	3992	S11-H___837	Homo sapiens	Modern human	known source	NA	Hair	Keratin	-99.24389637	2.798307729	NA	NA	NA	-118.7751833	49.01025	This study
1889	Fort St John	NA	NA	NA	19	3997	S11-H___749	Homo sapiens	Modern human	known source	NA	Hair	Keratin	-90.08470476	2.917755012	NA	NA	NA	-120.8478	56.25253333	This study
1889	Fort St John	NA	NA	NA	19	3996	S11-H___718	Homo sapiens	Modern human	known source	NA	Hair	Keratin	-109.3759704	2.852499606	NA	NA	NA	-120.8478	56.25253333	This study
1890	Vancouver	NA	NA	NA	19	3998	S11-H___702	Homo sapiens	Modern human	known source	NA	Hair	Keratin	-95.06423731	2.929794398	NA	NA	NA	-123.0991167	49.27228333	This study
1891	Fort McMurray	NA	NA	NA	19	3999	S11-H___601	Homo sapiens	Modern human	known source	NA	Hair	Keratin	-96.97736466	2.277668088	NA	NA	NA	-111.4525167	56.75795	This study
1891	Fort McMurray	NA	NA	NA	19	4001	S11-H___633	Homo sapiens	Modern human	known source	NA	Hair	Keratin	-95.24421658	2.482489902	NA	NA	NA	-111.4525167	56.75795	This study
1891	Fort McMurray	NA	NA	NA	19	4002	S11-H___642	Homo sapiens	Modern human	known source	NA	Hair	Keratin	-105.7957975	3.938339683	NA	NA	NA	-111.4525167	56.75795	This study
1891	Fort McMurray	NA	NA	NA	19	4005	S11-H___798	Homo sapiens	Modern human	known source	NA	Hair	Keratin	-92.13359025	2.815430261	NA	NA	NA	-111.4525167	56.75795	This study
1891	Fort McMurray	NA	NA	NA	19	4003	S11-H___740	Homo sapiens	Modern human	known source	NA	Hair	Keratin	-91.87873388	2.770330252	NA	NA	NA	-111.4525167	56.75795	This study
1891	Fort McMurray	NA	NA	NA	19	4000	S11-H___628	Homo sapiens	Modern human	known source	NA	Hair	Keratin	-92.596369	2.673369874	NA	NA	NA	-111.4525167	56.75795	This study
1891	Fort McMurray	NA	NA	NA	19	4004	S11-H___774	Homo sapiens	Modern human	known source	NA	Hair	Keratin	-112.847306	2.659371956	NA	NA	NA	-111.4525167	56.75795	This study
1892	Kamloops - Rural	NA	NA	NA	19	4006	S11-H___631	Homo sapiens	Modern human	known source	NA	Hair	Keratin	-100.5032424	2.934017485	NA	NA	NA	-119.8900333	50.58993333	This study
1892	Kamloops - Rural	NA	NA	NA	19	4007	S11-H___687	Homo sapiens	Modern human	known source	NA	Hair	Keratin	-117.6554011	3.955878281	NA	NA	NA	-119.8900333	50.58993333	This study
1893	Kelowna (Rutland)	NA	NA	NA	19	4010	S11-H___760	Homo sapiens	Modern human	known source	NA	Hair	Keratin	-102.0579221	3.284649578	NA	NA	NA	-119.4135167	49.8958	This study
1896	Revelstoke	NA	NA	NA	19	4016	S11-H___813	Homo sapiens	Modern human	known source	NA	Hair	Keratin	-100.7120952	3.579256987	NA	NA	NA	-118.1992	50.9984	This study
1896	Revelstoke	NA	NA	NA	19	4052	S11-H___834	Homo sapiens	Modern human	known source	NA	Hair	Keratin	-95.12179716	2.39895126	NA	NA	NA	-118.1992	50.9984	This study
1896	Revelstoke	NA	NA	NA	19	4051	S11-H___731	Homo sapiens	Modern human	known source	NA	Hair	Keratin	-114.6611258	3.075765157	NA	NA	NA	-118.1992	50.9984	This study
1896	Revelstoke	NA	NA	NA	19	4050	S11-H___690	Homo sapiens	Modern human	known source	NA	Hair	Keratin	-99.46758701	2.495134772	NA	NA	NA	-118.1992	50.9984	This study
1896	Revelstoke	NA	NA	NA	19	4041	S11-H___636	Homo sapiens	Modern human	known source	NA	Hair	Keratin	-109.2863754	3.238931581	NA	NA	NA	-118.1992	50.9984	This study
1897	Kelowna (Westbank)	NA	NA	NA	19	4024	S11-H___705	Homo sapiens	Modern human	known source	NA	Hair	Keratin	-95.05326855	2.694633687	NA	NA	NA	-119.6260333	49.82963333	This study
1898	Trail	NA	NA	NA	19	4026	S11-H___765	Homo sapiens	Modern human	known source	NA	Hair	Keratin	-87.26004661	2.910795552	NA	NA	NA	-117.6623333	49.0993	This study
1898	Trail	NA	NA	NA	19	4025	S11-H___646	Homo sapiens	Modern human	known source	NA	Hair	Keratin	-85.59547573	2.421312871	NA	NA	NA	-117.6623333	49.0993	This study
1899	Elkford	NA	NA	NA	19	4028	S11-H___826	Homo sapiens	Modern human	known source	NA	Hair	Keratin	-101.2430538	2.749801931	NA	NA	NA	-114.9239333	50.00605	This study
1899	Elkford	NA	NA	NA	19	4027	S11-H___644	Homo sapiens	Modern human	known source	NA	Hair	Keratin	-103.3835199	3.098541828	NA	NA	NA	-114.9239333	50.00605	This study
1900	Rosedale	NA	NA	NA	19	4029	S11-H___629	Homo sapiens	Modern human	known source	NA	Hair	Keratin	-93.31986535	3.039183409	NA	NA	NA	-121.8050333	49.18233333	This study
1901	Coquitlam	NA	NA	NA	19	4030	S11-H___726	Homo sapiens	Modern human	known source	NA	Hair	Keratin	-81.54942764	2.560099776	NA	NA	NA	-122.7965667	49.27646667	This study
1902	Kamloops	NA	NA	NA	19	4032	S11-H___757	Homo sapiens	Modern human	known source	NA	Hair	Keratin	-95.31796021	2.951216334	NA	NA	NA	-120.3278167	50.67301667	This study
1902	Kamloops	NA	NA	NA	19	4031	S11-H___747	Homo sapiens	Modern human	known source	NA	Hair	Keratin	-95.45736874	2.957505925	NA	NA	NA	-120.3278167	50.67301667	This study
1903	Salmon Arm	NA	NA	NA	19	4035	S11-H___818	Homo sapiens	Modern human	known source	NA	Hair	Keratin	-98.66248843	3.065205817	NA	NA	NA	-119.2736833	50.70351667	This study
1903	Salmon Arm	NA	NA	NA	19	4054	S11-H___849	Homo sapiens	Modern human	known source	NA	Hair	Keratin	-94.82712829	2.588559131	NA	NA	NA	-119.2736833	50.70351667	This study
1904	Peace River	NA	NA	NA	19	4037	S11-H___678	Homo sapiens	Modern human	known source	NA	Hair	Keratin	-120.1433923	3.500393665	NA	NA	NA	-117.2929	56.23778333	This study
1904	Peace River	NA	NA	NA	19	4036	S11-H___664	Homo sapiens	Modern human	known source	NA	Hair	Keratin	-107.7400417	4.228862112	NA	NA	NA	-117.2929	56.23778333	This study
1906	Delta	NA	NA	NA	19	4040	S11-H___755	Homo sapiens	Modern human	known source	NA	Hair	Keratin	-94.24625992	2.706670969	NA	NA	NA	-122.9125	49.14866667	This study
1907	Chase	NA	NA	NA	19	4043	S11-H___841	Homo sapiens	Modern human	known source	NA	Hair	Keratin	-99.13900871	3.591671771	NA	NA	NA	-119.6950667	50.81293333	This study
1907	Chase	NA	NA	NA	19	4042	S11-H___736	Homo sapiens	Modern human	known source	NA	Hair	Keratin	-91.95420188	2.459325286	NA	NA	NA	-119.6950667	50.81293333	This study
1908	Radium Hot Springs	NA	NA	NA	19	4053	S11-H___807	Homo sapiens	Modern human	known source	NA	Hair	Keratin	-107.5662587	4.053161501	NA	NA	NA	-116.0713667	50.62025	This study
1908	Radium Hot Springs	NA	NA	NA	19	4044	S11-H___627	Homo sapiens	Modern human	known source	NA	Hair	Keratin	-101.6959911	3.100725175	NA	NA	NA	-116.0713667	50.62025	This study
1909	Creston	NA	NA	NA	19	4045	S11-H___832	Homo sapiens	Modern human	known source	NA	Hair	Keratin	-99.80016362	2.753212952	NA	NA	NA	-116.5038833	49.0951	This study
1909	Creston	NA	NA	NA	19	4062	S11-H___711	Homo sapiens	Modern human	known source	NA	Hair	Keratin	-92.62893038	2.644198151	NA	NA	NA	-116.5038833	49.0951	This study
1910	Medicine Hat	NA	NA	NA	19	4047	S11-H___663	Homo sapiens	Modern human	known source	NA	Hair	Keratin	-91.02912952	2.714869802	NA	NA	NA	-110.6776	50.04155	This study
1910	Medicine Hat	NA	NA	NA	19	4048	S11-H___727	Homo sapiens	Modern human	known source	NA	Hair	Keratin	-108.4792661	4.025593823	NA	NA	NA	-110.6776	50.04155	This study
1910	Medicine Hat	NA	NA	NA	19	4046	S11-H___657	Homo sapiens	Modern human	known source	NA	Hair	Keratin	-92.51765916	2.70455938	NA	NA	NA	-110.6776	50.04155	This study
1911	Sparwood	NA	NA	NA	19	4055	S11-H___722	Homo sapiens	Modern human	known source	NA	Hair	Keratin	-99.61477285	2.738288148	NA	NA	NA	-114.8927333	49.72015	This study
1912	Lethbridge	NA	NA	NA	19	4059	S11-H___655	Homo sapiens	Modern human	known source	NA	Hair	Keratin	-109.5284051	3.285259171	NA	NA	NA	-112.8134333	49.69606667	This study
1912	Lethbridge	NA	NA	NA	19	4056	S11-H___680	Homo sapiens	Modern human	known source	NA	Hair	Keratin	-94.76390142	3.205271853	NA	NA	NA	-112.8134333	49.69606667	This study
1912	Lethbridge	NA	NA	NA	19	4057	S11-H___803	Homo sapiens	Modern human	known source	NA	Hair	Keratin	-100.6820053	2.559212571	NA	NA	NA	-112.8134333	49.69606667	This study
1912	Lethbridge	NA	NA	NA	19	4058	S11-H___618	Homo sapiens	Modern human	known source	NA	Hair	Keratin	-90.81325592	3.381067933	NA	NA	NA	-112.8134333	49.69606667	This study
1912	Lethbridge	NA	NA	NA	19	4060	S11-H___831	Homo sapiens	Modern human	known source	NA	Hair	Keratin	-101.801983	2.620764781	NA	NA	NA	-112.8134333	49.69606667	This study
1913	Grand Forks	NA	NA	NA	19	4063	S11-H___806	Homo sapiens	Modern human	known source	NA	Hair	Keratin	-97.31522224	3.531303851	NA	NA	NA	-118.4557333	49.0292	This study
1914	Boswell	NA	NA	NA	19	4065	S11-H___805	Homo sapiens	Modern human	known source	NA	Hair	Keratin	-103.5159136	2.834389658	NA	NA	NA	-116.76295	49.45391667	This study
1915	Golden / Golden - rural	NA	NA	NA	19	4066	S11-H___713	Homo sapiens	Modern human	known source	NA	Hair	Keratin	-85.9250935	2.456867304	NA	NA	NA	-116.9660167	51.29611667	This study
1915	Golden / Golden - rural	NA	NA	NA	19	4067	S11-H___823	Homo sapiens	Modern human	known source	NA	Hair	Keratin	-104.4892623	2.919333614	NA	NA	NA	-116.9660167	51.29611667	This study
1916	Bear river	NA	NA	NA	19	4068	S09-H___225	Homo sapiens	Modern human	known source	NA	Hair	Keratin	-87.59510368	2.832385042	NA	NA	NA	-65.63946667	44.57623333	This study
001-001	Puerto Morelos, Quintana Roo	NA	Mexico	Mex hair - Puerto morelos	NA	B2021-165-102	NA	Homo sapiens	Modern human	NA	NA	Hair	Keratin	-53.79	2	NA	NA	NA	-86.90149248	20.85731102	This study
001-002	Puerto Morelos, Quintana Roo	NA	Mexico	Mex hair - Puerto moretos 3	NA	B2021-165-043	NA	Homo sapiens	Modern human	NA	NA	Hair	Keratin	-54.2	2	NA	NA	NA	-86.90160179	20.85629645	This study
001-003	Puerto Morelos, Quintana Roo	NA	Mexico	Mex hair - Puerto morelos	NA	B2021-165-044	NA	Homo sapiens	Modern human	NA	NA	Hair	Keratin	-54.9	2	NA	NA	NA	-86.90160179	20.85629645	This study
002-001	Tekax de �lvaro Obreg�n, Yucatan	NA	Mexico	Mex hair - Tekax	NA	B2021-165-046	NA	Homo sapiens	Modern human	NA	NA	Hair	Keratin	-57.19	2	NA	NA	NA	-89.28569726	20.20120534	This study
002-002	Tekax de �lvaro Obreg�n, Yucatan	NA	Mexico	Mex hair - Tekax	NA	B2021-165-047	NA	Homo sapiens	Modern human	NA	NA	Hair	Keratin	-55.98	2	NA	NA	NA	-89.28747023	20.20340555	This study
002-003	Tekax de �lvaro Obreg�n, Yucatan	NA	Mexico	Mex hair - Tekax	NA	B2021-165-048	NA	Homo sapiens	Modern human	NA	NA	Hair	Keratin	-51.81	2	NA	NA	NA	-89.29432566	20.2078044	This study
003-001	Para�so, Tabasco	NA	Mexico	Mex hair - Paraiso	NA	B2021-165-049	NA	Homo sapiens	Modern human	NA	NA	Hair	Keratin	-53.38	2	NA	NA	NA	-93.21427496	18.39554957	This study
003-002	Para�so, Tabasco	NA	Mexico	Mex hair - Paraiso	NA	B2021-165-050	NA	Homo sapiens	Modern human	NA	NA	Hair	Keratin	-51.65	2	NA	NA	NA	-93.20867087	18.40081619	This study
003-003	Para�so, Tabasco	NA	Mexico	Mex hair - Paraiso	NA	B2021-165-051	NA	Homo sapiens	Modern human	NA	NA	Hair	Keratin	-55.37	2	NA	NA	NA	-93.21112948	18.39991428	This study
003-004	Para�so, Tabasco	NA	Mexico	Mex hair - Paraiso	NA	B2021-165-052	NA	Homo sapiens	Modern human	NA	NA	Hair	Keratin	-54.45	2	NA	NA	NA	-93.21112948	18.39991428	This study
004-001	Plan de Ayala, Chiapas	NA	Mexico	Mex hair - Plan de Ayala	NA	B2021-165-107	NA	Homo sapiens	Modern human	NA	NA	Hair	Keratin	-47.71	2	NA	NA	NA	-93.48712946	17.47451202	This study
004-002	Plan de Ayala, Chiapas	NA	Mexico	Mex hair - Plan de Ayala	NA	B2021-165-101	NA	Homo sapiens	Modern human	NA	NA	Hair	Keratin	-53.94	2	NA	NA	NA	-93.48635766	17.47378116	This study
004-003	Plan de Ayala, Chiapas	NA	Mexico	Mex hair - Plan de Ayala	NA	B2021-165-103	NA	Homo sapiens	Modern human	NA	NA	Hair	Keratin	-49.45	2	NA	NA	NA	-93.48635766	17.47378116	This study
005-001	Huixtla, Chiapas	NA	Mexico	Mex hair - Huixtla	NA	B2021-165-104	NA	Homo sapiens	Modern human	NA	NA	Hair	Keratin	-55.715	2	NA	NA	NA	-92.46242344	15.13499293	This study
005-002	Huixtla, Chiapas	NA	Mexico	Mex hair - Huixtla	NA	B2021-165-106	NA	Homo sapiens	Modern human	NA	NA	Hair	Keratin	-62.13	2	NA	NA	NA	-92.46576562	15.13752163	This study
005-003	Huixtla, Chiapas	NA	Mexico	Mex hair - Huixtla	NA	B2021-165-108	NA	Homo sapiens	Modern human	NA	NA	Hair	Keratin	-60.23	2	NA	NA	NA	-92.46037834	15.14090296	This study
006-001	San Juan Guichicovi, Oaxaca	NA	Mexico	Mex hair - San yuan Guichicori	NA	B2021-165-109	NA	Homo sapiens	Modern human	NA	NA	Hair	Keratin	-56.12	2	NA	NA	NA	-95.0953177	16.96355204	This study
006-002	San Juan Guichicovi, Oaxaca	NA	Mexico	Mex hair - San yuan Guichicori	NA	B2021-165-110	NA	Homo sapiens	Modern human	NA	NA	Hair	Keratin	-52.54	2	NA	NA	NA	-95.09406536	16.96129769	This study
006-003	San Juan Guichicovi, Oaxaca	NA	Mexico	Mex hair - San yuan Guichicori	NA	B2021-165-111	NA	Homo sapiens	Modern human	NA	NA	Hair	Keratin	-49.54	2	NA	NA	NA	-95.09437934	16.96033101	This study
007-001	San Pedro Pochutla, Oaxaca	NA	Mexico	Mex hair - San pedro Pochutla	NA	B2021-165-112	NA	Homo sapiens	Modern human	NA	NA	Hair	Keratin	-58.31	2	NA	NA	NA	-96.46664838	15.74572948	This study
007-002	San Pedro Pochutla, Oaxaca	NA	Mexico	Mex hair - San pedro Pochutla	NA	B2021-165-113	NA	Homo sapiens	Modern human	NA	NA	Hair	Keratin	-54.32	2	NA	NA	NA	-96.46584583	15.74321161	This study
007-003	San Pedro Pochutla, Oaxaca	NA	Mexico	Mex hair - San pedro Pochutla	NA	B2021-165-114	NA	Homo sapiens	Modern human	NA	NA	Hair	Keratin	-59.79	2	NA	NA	NA	-96.46486652	15.74599957	This study
008-001	Miahuatl�n de Porfirio D�az, Oaxaca	NA	Mexico	Mex hair - Miahuatlan	NA	B2021-165-068	NA	Homo sapiens	Modern human	NA	NA	Hair	Keratin	-61.69	2	NA	NA	NA	-96.59337016	16.32533872	This study
008-002	Miahuatl�n de Porfirio D�az, Oaxaca	NA	Mexico	Mex hair - Miahuatlan	NA	B2021-165-067	NA	Homo sapiens	Modern human	NA	NA	Hair	Keratin	-67.53	2	NA	NA	NA	-96.59299059	16.32849844	This study
008-003	Miahuatl�n de Porfirio D�az, Oaxaca	NA	Mexico	Mex hair - Miahuatlan	NA	B2021-165-065	NA	Homo sapiens	Modern human	NA	NA	Hair	Keratin	-71.3	2	NA	NA	NA	-96.59979229	16.33991477	This study
009-001	San Jacinto Tlacotepec, Oaxaca	NA	Mexico	Mex hair - San gacinto Tlacotepes	NA	B2021-165-064	NA	Homo sapiens	Modern human	NA	NA	Hair	Keratin	-60.24	2	NA	NA	NA	-97.38612235	16.52038347	This study
009-002	San Jacinto Tlacotepec, Oaxaca	NA	Mexico	Mex hair - San gacinto Tlacotepes	NA	B2021-165-063	NA	Homo sapiens	Modern human	NA	NA	Hair	Keratin	-60.01	2	NA	NA	NA	-97.38692549	16.51954227	This study
009-003	San Jacinto Tlacotepec, Oaxaca	NA	Mexico	Mex hair - San gacinto Tlacotepes	NA	B2021-165-062	NA	Homo sapiens	Modern human	NA	NA	Hair	Keratin	-61.39	2	NA	NA	NA	-98.27532006	18.3322784	This study
010-001	Tehuitzingo, Puebla	NA	Mexico	Mex hair - Tehuitzingo	NA	B2021-165-061	NA	Homo sapiens	Modern human	NA	NA	Hair	Keratin	-65.9	2	NA	NA	NA	-98.27517187	18.33140609	This study
010-002	Tehuitzingo, Puebla	NA	Mexico	Mex hair - Tehuitzingo	NA	B2021-165-060	NA	Homo sapiens	Modern human	NA	NA	Hair	Keratin	-59.6	2	NA	NA	NA	-98.27642986	18.33272712	This study
010-003	Tehuitzingo, Puebla	NA	Mexico	Mex hair - Tehuitzingo	NA	B2021-165-059	NA	Homo sapiens	Modern human	NA	NA	Hair	Keratin	-59.81	2	NA	NA	NA	-98.27532006	18.3322784	This study
011-001	Atoyac de �lvarez, Guerrero	NA	Mexico	Mex hair - Atoyac de Alvarez 53	NA	B2021-165-058	NA	Homo sapiens	Modern human	NA	NA	Hair	Keratin	-60.13	2	NA	NA	NA	-100.4340383	17.21085532	This study
011-002	Atoyac de �lvarez, Guerrero	NA	Mexico	Mex hair - Atoyac de Alvarez 54	NA	B2021-165-056	NA	Homo sapiens	Modern human	NA	NA	Hair	Keratin	-58.445	2	NA	NA	NA	-100.4323238	17.21110834	This study
011-003	Atoyac de �lvarez, Guerrero	NA	Mexico	Mex hair - Atoyac de Alvarez 55	NA	B2021-165-055	NA	Homo sapiens	Modern human	NA	NA	Hair	Keratin	-57.03	2	NA	NA	NA	-100.4338576	17.21176526	This study
011-004	Atoyac de �lvarez, Guerrero	NA	Mexico	Mex hair - Atoyac de Alvarez 54	NA	B2021-165-054	NA	Homo sapiens	Modern human	NA	NA	Hair	Keratin	-61.9	2	NA	NA	NA	-100.4338576	17.21176526	This study
012-001	Huetamo de N��ez, Michoac�n	NA	Mexico	Mex hair - Huetamo de Nukez 57	NA	B2021-165-053	NA	Homo sapiens	Modern human	NA	NA	Hair	Keratin	-58.28	2	NA	NA	NA	-100.9012997	18.62670008	This study
012-002	Huetamo de N��ez, Michoac�n	NA	Mexico	Mex hair - Huetamo de Nukez	NA	B2021-165-069	NA	Homo sapiens	Modern human	NA	NA	Hair	Keratin	-66.76	2	NA	NA	NA	-100.9019349	18.62613315	This study
012-003	Huetamo de N��ez, Michoac�n	NA	Mexico	Mex hair - Huetamo de Nukez	NA	B2021-165-070	NA	Homo sapiens	Modern human	NA	NA	Hair	Keratin	-67.35	2	NA	NA	NA	-100.9003365	18.62317935	This study
013-001	Tepalcatepec, Michoac�n	NA	Mexico	Mex hair - Tepalcatepec	NA	B2021-165-071	NA	Homo sapiens	Modern human	NA	NA	Hair	Keratin	-74.08	2	NA	NA	NA	-102.8448005	19.19239397	This study
013-002	Tepalcatepec, Michoac�n	NA	Mexico	Mex hair - Tepalcatepec	NA	B2021-165-072	NA	Homo sapiens	Modern human	NA	NA	Hair	Keratin	-64.28	2	NA	NA	NA	-102.845742	19.18880027	This study
013-003	Tepalcatepec, Michoac�n	NA	Mexico	Mex hair - Tepalcatepec	NA	B2021-165-073	NA	Homo sapiens	Modern human	NA	NA	Hair	Keratin	-69.74	2	NA	NA	NA	-102.8431749	19.191637	This study
014-001	El Grullo, Jalisco	NA	Mexico	Mex hair - El grullo	NA	B2021-165-074	NA	Homo sapiens	Modern human	NA	NA	Hair	Keratin	-60.06	2	NA	NA	NA	-104.2114479	19.80043202	This study
014-002	El Grullo, Jalisco	NA	Mexico	Mex hair - El grullo	NA	B2021-165-075	NA	Homo sapiens	Modern human	NA	NA	Hair	Keratin	-60.98	2	NA	NA	NA	-104.2158897	19.80499101	This study
014-003	El Grullo, Jalisco	NA	Mexico	Mex hair - El grullo	NA	B2021-165-076	NA	Homo sapiens	Modern human	NA	NA	Hair	Keratin	-63.28	2	NA	NA	NA	-104.2266648	19.80739435	This study
015-001	Tlaltenango de S�nchez Rom�n, Zacatecas	NA	Mexico	Mex hair - Tlattenango de Sancloz Roman	NA	B2021-165-077	NA	Homo sapiens	Modern human	NA	NA	Hair	Keratin	-65.28	2	NA	NA	NA	-103.3054219	21.78197047	This study
015-002	Tlaltenango de S�nchez Rom�n, Zacatecas	NA	Mexico	Mex hair - Tlattenango de Sancloz Roman	NA	B2021-165-079	NA	Homo sapiens	Modern human	NA	NA	Hair	Keratin	-63.21	2	NA	NA	NA	-103.3039239	21.78306745	This study
015-003	Tlaltenango de S�nchez Rom�n, Zacatecas	NA	Mexico	Mex hair - Tlattenango de Sancloz Roman	NA	B2021-165-080	NA	Homo sapiens	Modern human	NA	NA	Hair	Keratin	-55.47	2	NA	NA	NA	-103.3027044	21.78282933	This study
016-001	Morole�n, Guanajuato	NA	Mexico	Mex hair - Moroteon	NA	B2021-165-081	NA	Homo sapiens	Modern human	NA	NA	Hair	Keratin	-62.12	2	NA	NA	NA	-101.1901155	20.1299541	This study
016-002	Morole�n, Guanajuato	NA	Mexico	Mex hair - Moroteon	NA	B2021-165-082	NA	Homo sapiens	Modern human	NA	NA	Hair	Keratin	-65.15	2	NA	NA	NA	-101.1889844	20.13184908	This study
016-003	Morole�n, Guanajuato	NA	Mexico	Mex hair - Moroteon	NA	B2021-165-083	NA	Homo sapiens	Modern human	NA	NA	Hair	Keratin	-56.03	2	NA	NA	NA	-101.1827869	20.12796804	This study
017-001	Jacala, Hidalgo	NA	Mexico	Mex hair - gacala	NA	B2021-165-084	NA	Homo sapiens	Modern human	NA	NA	Hair	Keratin	-60.37	2	NA	NA	NA	-99.18929595	21.00905659	This study
017-002	Jacala, Hidalgo	NA	Mexico	Mex hair - gacala	NA	B2021-165-085	NA	Homo sapiens	Modern human	NA	NA	Hair	Keratin	-67.64	2	NA	NA	NA	-99.19012198	21.0072641	This study
017-003	Jacala, Hidalgo	NA	Mexico	Mex hair - gacala	NA	B2021-165-086	NA	Homo sapiens	Modern human	NA	NA	Hair	Keratin	-67.67	2	NA	NA	NA	-99.18999471	21.0060399	This study
017-004	Jacala, Hidalgo	NA	Mexico	Mex hair - gacala	NA	B2021-165-087	NA	Homo sapiens	Modern human	NA	NA	Hair	Keratin	-61.84	2	NA	NA	NA	-99.18999471	21.0060399	This study
018-001	Ozuluama de Mascare�as, Veracruz	NA	Mexico	Mex hair - Ozuluoma	NA	B2021-165-088	NA	Homo sapiens	Modern human	NA	NA	Hair	Keratin	-42.03	2	NA	NA	NA	-97.85035254	21.66028677	This study
018-002	Ozuluama de Mascare�as, Veracruz	NA	Mexico	Mex hair - Ozuluoma	NA	B2021-165-089	NA	Homo sapiens	Modern human	NA	NA	Hair	Keratin	-46.47	2	NA	NA	NA	-97.85047861	21.65941866	This study
018-003	Ozuluama de Mascare�as, Veracruz	NA	Mexico	Mex hair - Ozuluoma	NA	B2021-165-090	NA	Homo sapiens	Modern human	NA	NA	Hair	Keratin	-47.65	2	NA	NA	NA	-97.8498047	21.65798716	This study
019-001	Matehuala, San Luis Potosi	NA	Mexico	Mex hair - Matehuda	NA	B2021-165-091	NA	Homo sapiens	Modern human	NA	NA	Hair	Keratin	-58.905	2	NA	NA	NA	-100.6442706	23.64384027	This study
019-002	Matehuala, San Luis Potosi	NA	Mexico	Mex hair - Matchuala	NA	B2021-165-007	NA	Homo sapiens	Modern human	NA	NA	Hair	Keratin	-61.64	2	NA	NA	NA	-100.6443153	23.64285916	This study
019-003	Matehuala, San Luis Potosi	NA	Mexico	Mex hair - Matchuala	NA	B2021-165-006	NA	Homo sapiens	Modern human	NA	NA	Hair	Keratin	-60.46	2	NA	NA	NA	-100.6364345	23.65811323	This study
019-004	Matehuala, San Luis Potosi	NA	Mexico	Mex hair - Matchuala	NA	B2021-165-005	NA	Homo sapiens	Modern human	NA	NA	Hair	Keratin	-55.52	2	NA	NA	NA	-100.6364346	23.65811322	This study
020-001	General Capeda, Coahuila	NA	Mexico	Mex hair - general copeda	NA	B2021-165-004	NA	Homo sapiens	Modern human	NA	NA	Hair	Keratin	-58.32	2	NA	NA	NA	-101.4788728	25.37893224	This study
020-002	General Capeda, Coahuila	NA	Mexico	Mex hair - general copeda	NA	B2021-165-003	NA	Homo sapiens	Modern human	NA	NA	Hair	Keratin	-68.6	2	NA	NA	NA	-101.477069	25.37933394	This study
020-003	General Capeda, Coahuila	NA	Mexico	Mex hair - general copeda	NA	B2021-165-002	NA	Homo sapiens	Modern human	NA	NA	Hair	Keratin	-56.27	2	NA	NA	NA	-101.4749006	25.37754972	This study
020-004	Saltillo, Coahuila	NA	Mexico	Mex hair - saltillo	NA	B2021-165-001	NA	Homo sapiens	Modern human	NA	NA	Hair	Keratin	-57.77	2	NA	NA	NA	-101	25.43333	This study
021-001	Villa Uni�n, Coahuila	NA	Mexico	Mex hair - Villaunion	NA	B2021-165-008	NA	Homo sapiens	Modern human	NA	NA	Hair	Keratin	-62.17	2	NA	NA	NA	-100.7245366	28.21817791	This study
021-002	Villa Uni�n, Coahuila	NA	Mexico	Mex hair - Villaunion	NA	B2021-165-009	NA	Homo sapiens	Modern human	NA	NA	Hair	Keratin	-51.97	2	NA	NA	NA	-100.7258758	28.22653048	This study
021-003	Villa Uni�n, Coahuila	NA	Mexico	Mex hair - Villaunion	NA	B2021-165-011	NA	Homo sapiens	Modern human	NA	NA	Hair	Keratin	-59.12	2	NA	NA	NA	-100.7277947	28.22848279	This study
022-001	Pedro Meoqui, Chihuahua	NA	Mexico	Mex hair - Meoqui	NA	B2021-165-012	NA	Homo sapiens	Modern human	NA	NA	Hair	Keratin	-54.57	2	NA	NA	NA	-105.4805257	28.26769163	This study
022-002	Pedro Meoqui, Chihuahua	NA	Mexico	Mex hair - Meoqui	NA	B2021-165-013	NA	Homo sapiens	Modern human	NA	NA	Hair	Keratin	-56.53	2	NA	NA	NA	-105.4814373	28.26968285	This study
022-003	Pedro Meoqui, Chihuahua	NA	Mexico	Mex hair - Meoqui	NA	B2021-165-014	NA	Homo sapiens	Modern human	NA	NA	Hair	Keratin	-56.48	2	NA	NA	NA	-105.4814317	28.26780764	This study
022-004	Pedro Meoqui, Chihuahua	NA	Mexico	Mex hair - Meoqui	NA	B2021-165-015	NA	Homo sapiens	Modern human	NA	NA	Hair	Keratin	-57.21	2	NA	NA	NA	-105.4814317	28.26780764	This study
023-001	Santiago Papasquiaro, Durango	NA	Mexico	Mex hair - papasquiaro	NA	B2021-165-017	NA	Homo sapiens	Modern human	NA	NA	Hair	Keratin	-58.77	2	NA	NA	NA	-105.4260955	25.05911027	This study
023-002	Santiago Papasquiaro, Durango	NA	Mexico	Mex hair - papasquiaro	NA	B2021-165-018	NA	Homo sapiens	Modern human	NA	NA	Hair	Keratin	-61.76	2	NA	NA	NA	-105.4198078	25.04638336	This study
023-003	Santiago Papasquiaro, Durango	NA	Mexico	Mex hair - papasquiaro	NA	B2021-165-019	NA	Homo sapiens	Modern human	NA	NA	Hair	Keratin	-59.46	2	NA	NA	NA	-105.4207351	25.04835005	This study
023-004	Santiago Papasquiaro, Durango	NA	Mexico	Mex hair - papasquiaro	NA	B2021-165-020	NA	Homo sapiens	Modern human	NA	NA	Hair	Keratin	-61.61	2	NA	NA	NA	-105.4207351	25.04835005	This study
024-001	R�o Grande, Zacatecas	NA	Mexico	Mex hair - Rio Grande	NA	B2021-165-022	NA	Homo sapiens	Modern human	NA	NA	Hair	Keratin	-68.38	2	NA	NA	NA	-103.0410154	23.82898015	This study
024-002	R�o Grande, Zacatecas	NA	Mexico	Mex hair - Rio Grande	NA	B2021-165-024	NA	Homo sapiens	Modern human	NA	NA	Hair	Keratin	-63.73	2	NA	NA	NA	-103.0344594	23.82565563	This study
024-003	R�o Grande, Zacatecas	NA	Mexico	Mex hair - Rio Grande	NA	B2021-165-025	NA	Homo sapiens	Modern human	NA	NA	Hair	Keratin	-72.06	2	NA	NA	NA	-103.0343507	23.82414684	This study
025-001	El Salto, Sinaloa	NA	Mexico	Mex hair - Elsalto	NA	B2021-165-026	NA	Homo sapiens	Modern human	NA	NA	Hair	Keratin	-62.79	2	NA	NA	NA	-107.8452367	25.5113653	This study
025-002	El Salto, Sinaloa	NA	Mexico	Mex hair - Elsalto	NA	B2021-165-027	NA	Homo sapiens	Modern human	NA	NA	Hair	Keratin	-55.58	2	NA	NA	NA	-107.8451465	25.51371039	This study
025-003	El Salto, Sinaloa	NA	Mexico	Mex hair - Elsalto	NA	B2021-165-028	NA	Homo sapiens	Modern human	NA	NA	Hair	Keratin	-55.91	2	NA	NA	NA	-107.8445431	25.51270462	This study
026-001	Villa de Ahome, Sinaloa	NA	Mexico	Mex hair - Ahome	NA	B2021-165-029	NA	Homo sapiens	Modern human	NA	NA	Hair	Keratin	-56.04	2	NA	NA	NA	-109.1719661	25.9204777	This study
026-002	Villa de Ahome, Sinaloa	NA	Mexico	Mex hair - Ahome	NA	B2021-165-030	NA	Homo sapiens	Modern human	NA	NA	Hair	Keratin	-54.19	2	NA	NA	NA	-109.1740906	25.9210369	This study
026-003	Villa de Ahome, Sinaloa	NA	Mexico	Mex hair - Ahome	NA	B2021-165-031	NA	Homo sapiens	Modern human	NA	NA	Hair	Keratin	-59.7	2	NA	NA	NA	-109.1731003	25.91925004	This study
027-001	Todos Los Santos, Baja California Sur	NA	Mexico	Mex hair - Todos Santos (14)	NA	B2021-165-032	NA	Homo sapiens	Modern human	NA	NA	Hair	Keratin	-62.265	2	NA	NA	NA	-110.2229936	23.44932136	This study
027-002	Todos Los Santos, Baja California Sur	NA	Mexico	Mex hair - Todos Santos (15)	NA	B2021-165-034	NA	Homo sapiens	Modern human	NA	NA	Hair	Keratin	-62.2	2	NA	NA	NA	-110.2254055	23.44554666	This study
027-003	Todos Los Santos, Baja California Sur	NA	Mexico	Mex hair - Todos Santos (16)	NA	B2021-165-035	NA	Homo sapiens	Modern human	NA	NA	Hair	Keratin	-65.52	2	NA	NA	NA	-110.2258597	23.44905243	This study
027-004	Todos Los Santos, Baja California Sur	NA	Mexico	Mex hair - Todos Santos (17)	NA	B2021-165-036	NA	Homo sapiens	Modern human	NA	NA	Hair	Keratin	-63.63	2	NA	NA	NA	-110.2254055	23.44554666	This study
027-005	Todos Los Santos, Baja California Sur	NA	Mexico	Mex hair - Todos Santos (18)	NA	B2021-165-037	NA	Homo sapiens	Modern human	NA	NA	Hair	Keratin	-63.07	2	NA	NA	NA	-110.2258597	23.44905243	This study
027-006	La Paz	NA	Mexico	Mex hair - La Paz	NA	B2021-165-094	NA	Homo sapiens	Modern human	NA	NA	Hair	Keratin	-64.48	2	NA	NA	NA	-110.300499	24.1443691	This study
028-001	Guaymas, Sonora�	NA	Mexico	Mex hair - Guaymas	NA	B2021-165-041	NA	Homo sapiens	Modern human	NA	NA	Hair	Keratin	-53.29	2	NA	NA	NA	-110.8956171	27.92560837	This study
028-002	Guaymas, Sonora�	NA	Mexico	Mex hair - Guaymas	NA	B2021-165-042	NA	Homo sapiens	Modern human	NA	NA	Hair	Keratin	-48.75	2	NA	NA	NA	-110.8880772	27.92256214	This study
028-003	Guaymas, Sonora�	NA	Mexico	Mex hair - Guaymas (22)	NA	B2021-165-099	NA	Homo sapiens	Modern human	NA	NA	Hair	Keratin	-56.41	2	NA	NA	NA	-110.9001258	27.92352242	This study
029-001	Nacozari de Garc�a, Sonora�	NA	Mexico	Mex hair - Nacozan 23	NA	B2021-165-095	NA	Homo sapiens	Modern human	NA	NA	Hair	Keratin	-51.26	2	NA	NA	NA	-109.6896482	30.37198458	This study
029-002	Nacozari de Garc�a, Sonora�	NA	Mexico	Mex hair - Nacozan	NA	B2021-165-023	NA	Homo sapiens	Modern human	NA	NA	Hair	Keratin	-54.92	2	NA	NA	NA	-109.687868	30.37367993	This study
029-003	Nacozari de Garc�a, Sonora�	NA	Mexico	Mex hair - Nacozari	NA	B2021-165-016	NA	Homo sapiens	Modern human	NA	NA	Hair	Keratin	-54.13	2	NA	NA	NA	-109.6974512	30.37697297	This study
030-001	Tecate, Baja California�	NA	Mexico	Mex hair - Tecate (26)	NA	B2021-165-040	NA	Homo sapiens	Modern human	NA	NA	Hair	Keratin	-66.19	2	NA	NA	NA	-116.6248733	32.56546646	This study
030-002	Tecate, Baja California�	NA	Mexico	Mex hair - Tecate (27)	NA	B2021-165-039	NA	Homo sapiens	Modern human	NA	NA	Hair	Keratin	-60.93	2	NA	NA	NA	-116.6255893	32.5725987	This study
030-003	Tecate, Baja California�	NA	Mexico	Mex hair - Tecate (28)	NA	B2021-165-038	NA	Homo sapiens	Modern human	NA	NA	Hair	Keratin	-66.3	2	NA	NA	NA	-116.6500504	32.56534583	This study
030-004	Tecate, Baja California�	NA	Mexico	Mex hair - Tecate 29	NA	B2021-165-093	NA	Homo sapiens	Modern human	NA	NA	Hair	Keratin	-71.05	2	NA	NA	NA	-116.6500504	32.56534583	This study
