# Supplementary material for: Multi-isotopes in human hair: A tool to initiate cross-border collaboration in international cold-cases
Source: PLoS One. 2022 Oct 26;17(10):e0275902. doi: 10.1371/journal.pone.0275902 (PMC9603990; doi:10.1371/journal.pone.0275902)
Supplement: S3 Database — Database containing all the samples with combined hydrogen and sulfur isotope data in hair of residents from North America. The database is formatted for compatibility with the accompanying R scripts and assignR package suborigin() function [59]. See suborigin() documentation for column names. (CSV) [file pone.0275902.s003.csv]

Site_ID	Site_name	State	Country	Site_comments	Dataset_ID	Sample_ID	Sample_ID_orig	Taxon	Group	Source_quality	Age_class	Material_type	Matrix	d2H	d2H.sd	d18O	d18O.sd	Sample_comments	Longitude	Latitude	d34S	d34S_sd	Lat_ed	Long_ed	Code
1709	Sacre-Coeur	NA	NA	NA	19	3614	S08-H___103	Homo sapiens	Modern human	known source	NA	Hair	Keratin	-77.55295672	2.444001853	NA	NA	NA	-69.8015	48.23176667	2.76	0.3	48.2318	-69.8015	3
1668	Chapais	NA	NA	NA	19	3542	S08-H___104	Homo sapiens	Modern human	known source	NA	Hair	Keratin	-72.54458488	2.376186139	NA	NA	NA	-74.38518333	49.98823333	2.08	0.3	49.9882	-74.3852	3
1715	Montreal	NA	NA	NA	19	3623	S08-H___106	Homo sapiens	Modern human	known source	NA	Hair	Keratin	-68.80510761	2.410437917	NA	NA	NA	-73.60115	45.47668333	2.63	0.3	45.4767	-73.6012	3
1657	Toronto	NA	NA	NA	19	3521	S08-H___107	Homo sapiens	Modern human	known source	NA	Hair	Keratin	-84.26610036	2.543001064	NA	NA	NA	-79.38488333	43.65121667	3.65	0.3	43.6512	-79.3849	3
1662	Rouyn-Noranda	NA	NA	NA	19	3559	S08-H___108	Homo sapiens	Modern human	known source	NA	Hair	Keratin	-72.74997158	2.591299817	NA	NA	NA	-79.0382	48.24113333	2.65	0.3	48.2411	-79.0382	3
1663	Lebel-Sur-Quevillon	NA	NA	NA	19	3529	S08-H___109	Homo sapiens	Modern human	known source	NA	Hair	Keratin	-78.38363625	2.494266947	NA	NA	NA	-76.97445	49.0571	2.51	0.3	49.0571	-76.9744	3
1639	Ottawa	NA	NA	NA	19	3627	S08-H___111	Homo sapiens	Modern human	known source	NA	Hair	Keratin	-69.74599466	2.438136212	NA	NA	NA	-75.60231667	45.3734	3.34	0.3	45.3734	-75.6023	3
1687	London	NA	NA	NA	19	3599	S08-H___112	Homo sapiens	Modern human	known source	NA	Hair	Keratin	-80.76797522	2.575064193	NA	NA	NA	-81.21865	42.93158333	2.2	0.3	42.9316	-81.2187	3
1640	(North of) Espanola	NA	NA	NA	19	3496	S08-H___113	Homo sapiens	Modern human	known source	NA	Hair	Keratin	-68.75153405	2.596804917	NA	NA	NA	-81.75713333	46.2409	1.53	0.3	46.2409	-81.7571	3
1638	Waswanipi	NA	NA	NA	19	3493	S08-H___114	Homo sapiens	Modern human	known source	NA	Hair	Keratin	-90.97276745	2.83367852	NA	NA	NA	-75.95961667	49.69843333	2.23	0.3	49.6984	-75.9596	3
1661	St. Catherine	NA	NA	NA	19	3527	S08-H___115	Homo sapiens	Modern human	known source	NA	Hair	Keratin	-78.23830673	2.776292286	NA	NA	NA	-79.2458	43.16055	2.61	0.3	43.1605	-79.2458	3
1695	St-Felicien	NA	NA	NA	19	3587	S08-H___116	Homo sapiens	Modern human	known source	NA	Hair	Keratin	-79.29125892	2.513873554	NA	NA	NA	-72.46106667	48.65371667	1.79	0.3	48.6537	-72.4611	3
1677	Nipigon	NA	NA	NA	19	3555	S08-H___117	Homo sapiens	Modern human	known source	NA	Hair	Keratin	-75.46830476	2.192580956	NA	NA	NA	-89.30901667	49.11786667	1.32	0.3	49.1179	-89.309	3
1700	Napanee	NA	NA	NA	19	3597	S08-H___118	Homo sapiens	Modern human	known source	NA	Hair	Keratin	-67.21199563	2.451982812	NA	NA	NA	-76.95406667	44.25415	2.34	0.3	44.2542	-76.9541	3
1692	New Liskeard	NA	NA	NA	19	3582	S08-H___119	Homo sapiens	Modern human	known source	NA	Hair	Keratin	-82.53116571	2.566612949	NA	NA	NA	-79.6729	47.50691667	2.11	0.3	47.5069	-79.6729	3
1684	Parry Sound / Nobel	NA	NA	NA	19	3570	S08-H___12	Homo sapiens	Modern human	known source	NA	Hair	Keratin	-69.61232835	2.569091324	NA	NA	NA	-80.0377	45.33871667	2.4	0.3	45.3387	-80.0377	3
1695	St-Felicien	NA	NA	NA	19	3588	S08-H___120	Homo sapiens	Modern human	known source	NA	Hair	Keratin	-78.16102453	2.544150986	NA	NA	NA	-72.46106667	48.65371667	2.34	0.3	48.6537	-72.4611	3
1670	Poularies	NA	NA	NA	19	3545	S08-H___122	Homo sapiens	Modern human	known source	NA	Hair	Keratin	-71.59506451	2.154381995	NA	NA	NA	-79.08016667	48.66113333	1.52	0.3	48.6611	-79.0802	3
1717	Toronto (North York)	NA	NA	NA	19	3628	S08-H___124	Homo sapiens	Modern human	known source	NA	Hair	Keratin	-69.4286087	2.216099269	NA	NA	NA	-79.49228333	43.76818333	3.52	0.3	43.7682	-79.4923	3
1666	Cochrane	NA	NA	NA	19	3540	S08-H___125	Homo sapiens	Modern human	known source	NA	Hair	Keratin	-78.82970066	2.68554415	NA	NA	NA	-81.19676667	49.0573	2.18	0.3	49.0573	-81.1968	3
1651	Ste Foy (Quebec City)	NA	NA	NA	19	3513	S08-H___126	Homo sapiens	Modern human	known source	NA	Hair	Keratin	-70.82563522	2.353444292	NA	NA	NA	-71.3115	46.76576667	2.675	0.3	46.763	-71.3039	3
1691	Outside Chibougamau	NA	NA	NA	19	3581	S08-H___127	Homo sapiens	Modern human	known source	NA	Hair	Keratin	-83.98279002	2.155377027	NA	NA	NA	-74.39815	49.74753333	2.56	0.3	49.7475	-74.3981	3
1673	Killaloe	NA	NA	NA	19	3550	S08-H___128	Homo sapiens	Modern human	known source	NA	Hair	Keratin	-70.93967753	2.52886846	NA	NA	NA	-77.43155	45.54733333	1.81	0.3	45.5473	-77.4315	3
1682	Dolbeau-Mistassini	NA	NA	NA	19	3564	S08-H___129	Homo sapiens	Modern human	known source	NA	Hair	Keratin	-80.00573066	2.520004276	NA	NA	NA	-72.23088333	48.85888333	2.34	0.3	48.8589	-72.2309	3
1696	La Baie / Jonquiere	NA	NA	NA	19	3590	S08-H___13	Homo sapiens	Modern human	known source	NA	Hair	Keratin	-84.76576424	2.668262432	NA	NA	NA	-71.0483	48.41041667	2.1	0.3	48.4104	-71.0483	3
1647	Milton	NA	NA	NA	19	3507	S08-H___130	Homo sapiens	Modern human	known source	NA	Hair	Keratin	-77.27970115	2.362018279	NA	NA	NA	-79.86188333	43.50666667	2.09	0.3	43.5067	-79.8619	3
1674	Amos	NA	NA	NA	19	3551	S08-H___131	Homo sapiens	Modern human	known source	NA	Hair	Keratin	-72.19186847	2.504173721	NA	NA	NA	-78.10721667	48.56116667	1.26	0.3	48.5612	-78.1072	3
1679	Brampton	NA	NA	NA	19	3558	S08-H___132	Homo sapiens	Modern human	known source	NA	Hair	Keratin	-81.93270322	2.665068059	NA	NA	NA	-79.73375	43.70786667	2.54	0.3	43.7079	-79.7337	3
1715	Montreal	NA	NA	NA	19	3625	S08-H___133	Homo sapiens	Modern human	known source	NA	Hair	Keratin	-78.99950083	2.341408648	NA	NA	NA	-73.60115	45.47668333	1.755	0.3	45.4767	-73.6012	3
1662	Rouyn-Noranda	NA	NA	NA	19	3560	S08-H___135	Homo sapiens	Modern human	known source	NA	Hair	Keratin	-77.32779494	2.46622244	NA	NA	NA	-79.0382	48.24113333	1.26	0.3	48.2411	-79.0382	3
1669	Plainfield	NA	NA	NA	19	3544	S08-H___136	Homo sapiens	Modern human	known source	NA	Hair	Keratin	-71.0884393	2.436152096	NA	NA	NA	-77.35175	44.29066667	2.8	0.3	44.2907	-77.3518	3
1710	Goulais River	NA	NA	NA	19	3615	S08-H___137	Homo sapiens	Modern human	known source	NA	Hair	Keratin	-78.02221575	2.537888668	NA	NA	NA	-84.38268333	46.72055	-0.485	0.3	46.7206	-84.3827	3
1697	Kingston	NA	NA	NA	19	3592	S08-H___139	Homo sapiens	Modern human	known source	NA	Hair	Keratin	-73.1585652	2.529040106	NA	NA	NA	-76.57918333	44.23618333	2.43	0.3	44.2362	-76.5792	3
1659	Alma	NA	NA	NA	19	3523	S08-H___140	Homo sapiens	Modern human	known source	NA	Hair	Keratin	-77.44697368	2.625100476	NA	NA	NA	-71.6307	48.5888	3.205	0.3	48.5888	-71.6307	3
1680	Region between Val d'Or & Senneterre	NA	NA	NA	19	3561	S08-H___141	Homo sapiens	Modern human	known source	NA	Hair	Keratin	-77.33272764	2.486757547	NA	NA	NA	-76.39555	48.10571667	2.64	0.3	48.1057	-76.3956	3
1648	Wawa	NA	NA	NA	19	3569	S08-H___143	Homo sapiens	Modern human	known source	NA	Hair	Keratin	-79.37685574	2.69563825	NA	NA	NA	-84.78051667	47.99188333	1.87	0.3	47.9919	-84.7805	3
1682	Dolbeau-Mistassini	NA	NA	NA	19	3565	S08-H___145	Homo sapiens	Modern human	known source	NA	Hair	Keratin	-81.38190443	2.21670472	NA	NA	NA	-72.23088333	48.85888333	1.16	0.3	48.8589	-72.2309	3
1672	Sault Ste. Marie	NA	NA	NA	19	3549	S08-H___146	Homo sapiens	Modern human	known source	NA	Hair	Keratin	-74.37024252	2.611768034	NA	NA	NA	-84.31956667	46.53611667	2.84	0.3	46.5361	-84.3196	3
1663	Lebel-Sur-Quevillon	NA	NA	NA	19	3531	S08-H___147	Homo sapiens	Modern human	known source	NA	Hair	Keratin	-82.31961547	2.58043148	NA	NA	NA	-76.97445	49.0571	2	0.3	49.0571	-76.9744	3
1702	Puce	NA	NA	NA	19	3601	S08-H___148	Homo sapiens	Modern human	known source	NA	Hair	Keratin	-68.65976321	2.291845977	NA	NA	NA	-82.77916667	42.2995	2.12	0.3	42.2995	-82.7792	3
1693	Val D'or	NA	NA	NA	19	3584	S08-H___149	Homo sapiens	Modern human	known source	NA	Hair	Keratin	-77.67020644	2.884829799	NA	NA	NA	-77.81565	48.09866667	1.68	0.3	48.0987	-77.8157	3
1678	Nipigon	NA	NA	NA	19	3556	S08-H___15	Homo sapiens	Modern human	known source	NA	Hair	Keratin	-73.59882362	2.591307239	NA	NA	NA	-88.30901667	49.01786667	1.35	0.3	49.0179	-88.309	3
1665	Scarborough	NA	NA	NA	19	3610	S08-H___150	Homo sapiens	Modern human	known source	NA	Hair	Keratin	-73.21147025	2.294282222	NA	NA	NA	-79.26723333	43.74546667	2.18	0.3	43.7455	-79.2672	3
1655	Elliot Lake	NA	NA	NA	19	3517	S08-H___152	Homo sapiens	Modern human	known source	NA	Hair	Keratin	-73.12884752	2.047098337	NA	NA	NA	-82.6517	46.38548333	2.06	0.3	46.3855	-82.6517	3
1706	Marathon	NA	NA	NA	19	3607	S08-H___154	Homo sapiens	Modern human	known source	NA	Hair	Keratin	-78.19867659	2.620537882	NA	NA	NA	-86.38686667	48.70706667	1.22	0.3	48.7071	-86.3869	3
1663	Lebel-Sur-Quevillon	NA	NA	NA	19	3532	S08-H___156	Homo sapiens	Modern human	known source	NA	Hair	Keratin	-77.84469548	2.211531998	NA	NA	NA	-76.97445	49.0571	2.53	0.3	49.0571	-76.9744	3
1646	North Bay	NA	NA	NA	19	3504	S08-H___157	Homo sapiens	Modern human	known source	NA	Hair	Keratin	-76.20707524	2.474658323	NA	NA	NA	-79.4525	46.31495	1.99	0.3	46.3149	-79.4525	3
1695	St-Felicien	NA	NA	NA	19	3589	S08-H___159	Homo sapiens	Modern human	known source	NA	Hair	Keratin	-83.12571953	2.714262352	NA	NA	NA	-72.46106667	48.65371667	1.71	0.3	48.6537	-72.4611	3
1662	Rouyn-Noranda	NA	NA	NA	19	3528	S08-H___160	Homo sapiens	Modern human	known source	NA	Hair	Keratin	-80.21029652	2.676030728	NA	NA	NA	-79.0382	48.24113333	3.34	0.3	48.2411	-79.0382	3
1645	Lac Delage	NA	NA	NA	19	3502	S08-H___17	Homo sapiens	Modern human	known source	NA	Hair	Keratin	-72.63241094	2.20280477	NA	NA	NA	-71.40338333	46.96993333	4.59	0.3	46.9699	-71.4034	3
1672	Sault Ste. Marie	NA	NA	NA	19	3577	S08-H___18	Homo sapiens	Modern human	known source	NA	Hair	Keratin	-76.19314388	2.371888041	NA	NA	NA	-84.31956667	46.53611667	1.33	0.3	46.5361	-84.3196	3
1655	Elliot Lake	NA	NA	NA	19	3518	S08-H___19	Homo sapiens	Modern human	known source	NA	Hair	Keratin	-84.96036316	2.888412204	NA	NA	NA	-82.6517	46.38548333	1.84	0.3	46.3855	-82.6517	3
1683	Cochrane	NA	NA	NA	19	3566	S08-H___2	Homo sapiens	Modern human	known source	NA	Hair	Keratin	-77.72700976	2.449446339	NA	NA	NA	-81.0212	49.07023333	2.07	0.3	49.0702	-81.0212	3
1716	Val Caron	NA	NA	NA	19	3624	S08-H___20	Homo sapiens	Modern human	known source	NA	Hair	Keratin	-79.90213279	2.396980619	NA	NA	NA	-81.03321667	46.6144	1.7	0.3	46.6144	-81.0332	3
1659	Alma	NA	NA	NA	19	3524	S08-H___21	Homo sapiens	Modern human	known source	NA	Hair	Keratin	-86.710821	2.783775104	NA	NA	NA	-71.6307	48.5888	1.82	0.3	48.5888	-71.6307	3
1663	Lebel-Sur-Quevillon	NA	NA	NA	19	3533	S08-H___22	Homo sapiens	Modern human	known source	NA	Hair	Keratin	-75.59501402	2.403507542	NA	NA	NA	-76.97445	49.0571	2.23	0.3	49.0571	-76.9744	3
1642	Masson-Angers (Gatineau)	NA	NA	NA	19	3498	S08-H___23	Homo sapiens	Modern human	known source	NA	Hair	Keratin	-82.0552904	2.937404755	NA	NA	NA	-75.40608333	45.5226	2.07	0.3	45.5226	-75.4061	3
1646	North Bay	NA	NA	NA	19	3505	S08-H___24	Homo sapiens	Modern human	known source	NA	Hair	Keratin	-74.41130233	2.578574267	NA	NA	NA	-79.4525	46.31495	2.35	0.3	46.3149	-79.4525	3
1648	Wawa	NA	NA	NA	19	3509	S08-H___25	Homo sapiens	Modern human	known source	NA	Hair	Keratin	-80.60377708	2.474111426	NA	NA	NA	-84.78051667	47.99188333	3.525	0.3	47.9919	-84.7805	3
1663	Lebel-Sur-Quevillon	NA	NA	NA	19	3534	S08-H___26	Homo sapiens	Modern human	known source	NA	Hair	Keratin	-82.56730402	2.434749169	NA	NA	NA	-76.97445	49.0571	3.21	0.3	49.0571	-76.9744	3
1701	Atikokan	NA	NA	NA	19	3598	S08-H___28	Homo sapiens	Modern human	known source	NA	Hair	Keratin	-76.97491497	2.968130956	NA	NA	NA	-91.59781667	48.75276667	0.54	0.3	48.7528	-91.5978	3
1707	Hawkesbury	NA	NA	NA	19	3608	S08-H___3	Homo sapiens	Modern human	known source	NA	Hair	Keratin	-75.03514837	2.570842293	NA	NA	NA	-74.58978333	45.60386667	1.52	0.3	45.6039	-74.5898	3
1639	Ottawa	NA	NA	NA	19	3494	S08-H___30	Homo sapiens	Modern human	known source	NA	Hair	Keratin	-68.26126554	2.050793138	NA	NA	NA	-75.60231667	45.3734	1.93	0.3	45.3734	-75.6023	3
1639	Ottawa	NA	NA	NA	19	3495	S08-H___31	Homo sapiens	Modern human	known source	NA	Hair	Keratin	-72.42838931	2.446996194	NA	NA	NA	-75.60231667	45.3734	3.66	0.3	45.3734	-75.6023	3
1665	Scarborough	NA	NA	NA	19	3539	S08-H___34	Homo sapiens	Modern human	known source	NA	Hair	Keratin	-81.45456326	2.366982056	NA	NA	NA	-79.26723333	43.74546667	2.78	0.3	43.7455	-79.2672	3
1710	Goulais River	NA	NA	NA	19	3616	S08-H___35	Homo sapiens	Modern human	known source	NA	Hair	Keratin	-90.81656608	2.876781138	NA	NA	NA	-84.38268333	46.72055	2.23	0.3	46.7206	-84.3827	3
1660	Senneterre	NA	NA	NA	19	3526	S08-H___36	Homo sapiens	Modern human	known source	NA	Hair	Keratin	-89.4290171	2.773933326	NA	NA	NA	-77.25293333	48.38418333	1.515	0.3	48.3842	-77.2529	3
1659	Alma	NA	NA	NA	19	3525	S08-H___37	Homo sapiens	Modern human	known source	NA	Hair	Keratin	-83.1301477	2.344398722	NA	NA	NA	-71.6307	48.5888	1.49	0.3	48.5888	-71.6307	3
1704	Palmarol	NA	NA	NA	19	3604	S08-H___39	Homo sapiens	Modern human	known source	NA	Hair	Keratin	-87.94599922	2.521679091	NA	NA	NA	-79.20068333	48.66663333	2.26	0.3	48.6666	-79.2007	3
1674	Amos	NA	NA	NA	19	3552	S08-H___4	Homo sapiens	Modern human	known source	NA	Hair	Keratin	-78.37443403	2.363518838	NA	NA	NA	-78.10721667	48.56116667	2.29	0.3	48.5612	-78.1072	3
1650	Blind River	NA	NA	NA	19	3511	S08-H___40	Homo sapiens	Modern human	known source	NA	Hair	Keratin	-73.21249364	2.605184262	NA	NA	NA	-82.9357	46.18333333	1.94	0.3	46.1833	-82.9357	3
1684	Parry Sound / Nobel	NA	NA	NA	19	3594	S08-H___44	Homo sapiens	Modern human	known source	NA	Hair	Keratin	-79.46900397	2.740210623	NA	NA	NA	-80.0377	45.33871667	2.08	0.3	45.3387	-80.0377	3
1687	London	NA	NA	NA	19	3600	S08-H___45	Homo sapiens	Modern human	known source	NA	Hair	Keratin	-74.24413501	2.554628229	NA	NA	NA	-81.21865	42.93158333	1.61	0.3	42.9316	-81.2187	3
1684	Parry Sound / Nobel	NA	NA	NA	19	3571	S08-H___46	Homo sapiens	Modern human	known source	NA	Hair	Keratin	-75.4272866	2.878573995	NA	NA	NA	-80.0377	45.33871667	2.44	0.3	45.3387	-80.0377	3
1663	Lebel-Sur-Quevillon	NA	NA	NA	19	3535	S08-H___47	Homo sapiens	Modern human	known source	NA	Hair	Keratin	-84.71840007	2.498688123	NA	NA	NA	-76.97445	49.0571	2.59	0.3	49.0571	-76.9744	3
1681	Rawdon	NA	NA	NA	19	3562	S08-H___48	Homo sapiens	Modern human	known source	NA	Hair	Keratin	-74.84116933	2.481959765	NA	NA	NA	-73.70638333	46.04023333	1.82	0.3	46.0402	-73.7064	3
1693	Val D'or	NA	NA	NA	19	3585	S08-H___49	Homo sapiens	Modern human	known source	NA	Hair	Keratin	-63.5305963	1.93671879	NA	NA	NA	-77.81565	48.09866667	2.48	0.3	48.0987	-77.8157	3
1683	Cochrane	NA	NA	NA	19	3567	S08-H___5	Homo sapiens	Modern human	known source	NA	Hair	Keratin	-82.61694214	2.50957979	NA	NA	NA	-81.0212	49.07023333	1.89	0.3	49.0702	-81.0212	3
1653	Gracefield (North field sector)	NA	NA	NA	19	3515	S08-H___52	Homo sapiens	Modern human	known source	NA	Hair	Keratin	-69.59662411	1.881726639	NA	NA	NA	-75.88238333	46.1109	1.54	0.3	46.1109	-75.8824	3
1641	Thunder Bay	NA	NA	NA	19	3612	S08-H___53	Homo sapiens	Modern human	known source	NA	Hair	Keratin	-81.82072936	2.387618612	NA	NA	NA	-89.2986	48.3811	-1.17	0.3	48.3811	-89.2986	3
1707	Hawkesbury	NA	NA	NA	19	3609	S08-H___56	Homo sapiens	Modern human	known source	NA	Hair	Keratin	-71.97886261	2.474196793	NA	NA	NA	-74.58978333	45.60386667	1.08	0.3	45.6039	-74.5898	3
1656	Huntsville	NA	NA	NA	19	3519	S08-H___57	Homo sapiens	Modern human	known source	NA	Hair	Keratin	-72.15222804	2.32752482	NA	NA	NA	-79.23885	45.33395	1.62	0.3	45.334	-79.2389	3
1692	New Liskeard	NA	NA	NA	19	3583	S08-H___58	Homo sapiens	Modern human	known source	NA	Hair	Keratin	-82.12824147	2.660104526	NA	NA	NA	-79.6729	47.50691667	1.93	0.3	47.5069	-79.6729	3
1671	Windsor	NA	NA	NA	19	3548	S08-H___59	Homo sapiens	Modern human	known source	NA	Hair	Keratin	-82.08323547	2.602262466	NA	NA	NA	-83.0651	42.30478333	1.34	0.3	42.3048	-83.0651	3
1664	Chibougamau	NA	NA	NA	19	3538	S08-H___6	Homo sapiens	Modern human	known source	NA	Hair	Keratin	-78.62254828	2.541873806	NA	NA	NA	-74.3869	49.87088333	2.39	0.3	49.8709	-74.3869	3
1667	Bouchette	NA	NA	NA	19	3541	S08-H___61	Homo sapiens	Modern human	known source	NA	Hair	Keratin	-78.45190171	2.688262725	NA	NA	NA	-75.95771667	46.20316667	1.81	0.3	46.2032	-75.9577	3
1686	Geraldton	NA	NA	NA	19	3574	S08-H___63	Homo sapiens	Modern human	known source	NA	Hair	Keratin	-93.52492468	3.218824141	NA	NA	NA	-86.95103333	49.68011667	1.66	0.3	49.6801	-86.951	3
1696	La Baie / Jonquiere	NA	NA	NA	19	3591	S08-H___64	Homo sapiens	Modern human	known source	NA	Hair	Keratin	-81.02581711	2.326469306	NA	NA	NA	-71.0483	48.41041667	2.96	0.3	48.4104	-71.0483	3
1654	Kapuskasing	NA	NA	NA	19	3516	S08-H___66	Homo sapiens	Modern human	known source	NA	Hair	Keratin	-78.95629001	2.53122729	NA	NA	NA	-82.37845	49.40066667	1.89	0.3	49.4007	-82.3784	3
1699	La Malbaie	NA	NA	NA	19	3595	S08-H___67	Homo sapiens	Modern human	known source	NA	Hair	Keratin	-74.92924562	2.514899478	NA	NA	NA	-70.15235	47.65653333	2.27	0.3	47.6635	-70.1543	3
1713	Timmins	NA	NA	NA	19	3620	S08-H___68	Homo sapiens	Modern human	known source	NA	Hair	Keratin	-76.43629489	2.435464609	NA	NA	NA	-81.30741667	48.47628333	4.055	0.3	48.4763	-81.3074	3
1698	Trois-Rivieres (Cap-de-Madeline)	NA	NA	NA	19	3593	S08-H___69	Homo sapiens	Modern human	known source	NA	Hair	Keratin	-81.87888267	2.737654338	NA	NA	NA	-72.54145	46.39725	1.71	0.3	46.3973	-72.5415	3
1683	Cochrane	NA	NA	NA	19	3568	S08-H___7	Homo sapiens	Modern human	known source	NA	Hair	Keratin	-78.31975659	2.391794547	NA	NA	NA	-81.0212	49.07023333	2.75	0.3	49.0702	-81.0212	3
1686	Geraldton	NA	NA	NA	19	3575	S08-H___70	Homo sapiens	Modern human	known source	NA	Hair	Keratin	-72.95788458	2.593862427	NA	NA	NA	-86.95103333	49.68011667	0.95	0.3	49.6801	-86.951	3
1687	London	NA	NA	NA	19	3576	S08-H___71	Homo sapiens	Modern human	known source	NA	Hair	Keratin	-78.32435283	2.769840675	NA	NA	NA	-81.21865	42.93158333	2.74	0.3	42.9316	-81.2187	3
1703	Roberval	NA	NA	NA	19	3602	S08-H___74	Homo sapiens	Modern human	known source	NA	Hair	Keratin	-79.04508112	2.521755614	NA	NA	NA	-72.22581667	48.50046667	1.47	0.3	48.5005	-72.2258	3
1690	Hidden Valley	NA	NA	NA	19	3580	S08-H___75	Homo sapiens	Modern human	known source	NA	Hair	Keratin	-67.86635093	1.973462957	NA	NA	NA	-79.1278	45.35555	2.45	0.3	45.3555	-79.1278	3
1656	Huntsville	NA	NA	NA	19	3520	S08-H___77	Homo sapiens	Modern human	known source	NA	Hair	Keratin	-68.23152797	2.455627679	NA	NA	NA	-79.23885	45.33395	2.25	0.3	45.334	-79.2389	3
1711	Harrowsmith	NA	NA	NA	19	3618	S08-H___78	Homo sapiens	Modern human	known source	NA	Hair	Keratin	-67.01355276	2.308177952	NA	NA	NA	-76.66651667	44.40311667	2.31	0.3	44.4031	-76.6665	3
1663	Lebel-Sur-Quevillon	NA	NA	NA	19	3536	S08-H___79	Homo sapiens	Modern human	known source	NA	Hair	Keratin	-77.52573297	2.23654024	NA	NA	NA	-76.97445	49.0571	1.69	0.3	49.0571	-76.9744	3
1668	Chapais	NA	NA	NA	19	3543	S08-H___80	Homo sapiens	Modern human	known source	NA	Hair	Keratin	-87.24508701	3.166532411	NA	NA	NA	-74.38518333	49.98823333	1.87	0.3	49.9882	-74.3852	3
1658	Desmaraisville	NA	NA	NA	19	3522	S08-H___81	Homo sapiens	Modern human	known source	NA	Hair	Keratin	-75.72198121	2.495600248	NA	NA	NA	-76.19086667	49.5068	2.49	0.3	49.5068	-76.1909	3
1708	Mississauga	NA	NA	NA	19	3611	S08-H___82	Homo sapiens	Modern human	known source	NA	Hair	Keratin	-74.63042842	2.364198088	NA	NA	NA	-79.63836667	43.58626667	2.4	0.3	43.5863	-79.6384	3
1643	Dupuy	NA	NA	NA	19	3500	S08-H___83	Homo sapiens	Modern human	known source	NA	Hair	Keratin	-87.69282593	2.662754847	NA	NA	NA	-79.35511667	48.82473333	2.2	0.3	48.8247	-79.3551	3
1650	Blind River	NA	NA	NA	19	3512	S08-H___85	Homo sapiens	Modern human	known source	NA	Hair	Keratin	-79.33797426	2.244708684	NA	NA	NA	-82.9357	46.18333333	2.05	0.3	46.1833	-82.9357	3
1715	Montreal	NA	NA	NA	19	3626	S08-H___86	Homo sapiens	Modern human	known source	NA	Hair	Keratin	-83.14611612	2.850522434	NA	NA	NA	-73.60115	45.47668333	1.71	0.3	45.4767	-73.6012	3
1714	Windsor	NA	NA	NA	19	3622	S08-H___88	Homo sapiens	Modern human	known source	NA	Hair	Keratin	-70.14270784	2.4570118	NA	NA	NA	-83.04563333	42.25996667	2.3	0.3	42.26	-83.0456	3
1713	Timmins	NA	NA	NA	19	3621	S08-H___89	Homo sapiens	Modern human	known source	NA	Hair	Keratin	-76.16393755	2.810512549	NA	NA	NA	-81.30741667	48.47628333	1.86	0.3	48.4763	-81.3074	3
1703	Roberval	NA	NA	NA	19	3603	S08-H___9	Homo sapiens	Modern human	known source	NA	Hair	Keratin	-87.43260176	2.602943878	NA	NA	NA	-72.22581667	48.50046667	1.22	0.3	48.5005	-72.2258	3
1646	North Bay	NA	NA	NA	19	3506	S08-H___90	Homo sapiens	Modern human	known source	NA	Hair	Keratin	-65.42018783	2.338364562	NA	NA	NA	-79.4525	46.31495	1.72	0.3	46.3149	-79.4525	3
1637	Outside Geraldton	NA	NA	NA	19	3492	S08-H___92	Homo sapiens	Modern human	known source	NA	Hair	Keratin	-77.51296894	2.732311697	NA	NA	NA	-87.18823333	49.70028333	1.8	0.3	49.7003	-87.1882	3
1712	Manawaki	NA	NA	NA	19	3619	S08-H___94	Homo sapiens	Modern human	known source	NA	Hair	Keratin	-76.47675078	2.5123346	NA	NA	NA	-75.982	46.38461667	2.67	0.3	46.3846	-75.982	3
1641	Thunder Bay	NA	NA	NA	19	3613	S08-H___95	Homo sapiens	Modern human	known source	NA	Hair	Keratin	-86.9388081	2.681581955	NA	NA	NA	-89.2986	48.3811	1.3	0.3	48.3811	-89.2986	3
1699	La Malbaie	NA	NA	NA	19	3596	S08-H___96	Homo sapiens	Modern human	known source	NA	Hair	Keratin	-84.13131836	2.725507294	NA	NA	NA	-70.15235	47.65653333	1.01	0.3	47.6635	-70.1543	3
1663	Lebel-Sur-Quevillon	NA	NA	NA	19	3537	S08-H___98	Homo sapiens	Modern human	known source	NA	Hair	Keratin	-80.15265205	2.418173913	NA	NA	NA	-76.97445	49.0571	2.52	0.3	49.0571	-76.9744	3
1647	Milton	NA	NA	NA	19	3508	S08-H___99	Homo sapiens	Modern human	known source	NA	Hair	Keratin	-79.66507896	2.732000681	NA	NA	NA	-79.86188333	43.50666667	2.215	0.3	43.5067	-79.8619	3
1723	Sydney	NA	NA	NA	19	3649	S09-H___207	Homo sapiens	Modern human	known source	NA	Hair	Keratin	-74.33442529	2.636164164	NA	NA	NA	-60.20563333	46.12121667	2.39	0.3	46.0118	-60.3341	3
1769	Rocky Harbour	NA	NA	NA	19	3717	S09-H___210	Homo sapiens	Modern human	known source	NA	Hair	Keratin	-71.79367604	2.443484923	NA	NA	NA	-57.90995	49.5906	2.72	0.3	49.5906	-57.91	3
1737	Port Hastings (Port Hawkesbury)	NA	NA	NA	19	3663	S09-H___211	Homo sapiens	Modern human	known source	NA	Hair	Keratin	-70.17079959	2.31257638	NA	NA	NA	-61.38998333	45.6418	2.605	0.3	45.6418	-61.39	3
1790	Douglas Town (Gaspe region)	NA	NA	NA	19	3751	S09-H___212	Homo sapiens	Modern human	known source	NA	Hair	Keratin	-74.30321601	2.770670663	NA	NA	NA	-64.27905	48.71443333	3.22	0.3	48.7144	-64.2791	3
1778	Bridgewater	NA	NA	NA	19	3753	S09-H___215	Homo sapiens	Modern human	known source	NA	Hair	Keratin	-72.91587355	2.086867766	NA	NA	NA	-64.5168	44.3852	2.72	0.3	44.3852	-64.5168	3
1750	Lunenburg	NA	NA	NA	19	3685	S09-H___216	Homo sapiens	Modern human	known source	NA	Hair	Keratin	-73.25688772	2.497085836	NA	NA	NA	-64.31153333	44.37741667	2.53	0.3	44.3766	-64.3018	3
1757	Fredericton	NA	NA	NA	19	3695	S09-H___217	Homo sapiens	Modern human	known source	NA	Hair	Keratin	-79.56431452	2.482675553	NA	NA	NA	-66.66636667	45.93243333	2.04	0.3	45.9324	-66.6664	3
1779	Murdochville	NA	NA	NA	19	3734	S09-H___218	Homo sapiens	Modern human	known source	NA	Hair	Keratin	-84.37332456	2.463432704	NA	NA	NA	-65.49586667	48.9599	2.2	0.3	48.9599	-65.4959	3
1774	Port Hawkesbury	NA	NA	NA	19	3725	S09-H___221	Homo sapiens	Modern human	known source	NA	Hair	Keratin	-74.80828399	2.361175245	NA	NA	NA	-61.36195	45.61233333	2.56	0.3	45.6123	-61.3619	3
1721	Bathurst	NA	NA	NA	19	3718	S09-H___223	Homo sapiens	Modern human	known source	NA	Hair	Keratin	-76.85010239	2.464460187	NA	NA	NA	-65.69046667	47.63995	3.1	0.3	47.6399	-65.6905	3
1916	Bear river	NA	NA	NA	19	4068	S09-H___225	Homo sapiens	Modern human	known source	NA	Hair	Keratin	-87.58651178	2.409765611	NA	NA	NA	-65.63946667	44.57623333	2.26	0.3	44.5762	-65.6395	3
1745	Antigonish	NA	NA	NA	19	3675	S09-H___226	Homo sapiens	Modern human	known source	NA	Hair	Keratin	-67.59204765	2.493260332	NA	NA	NA	-62.00013333	45.61686667	3.17	0.3	45.6169	-62.0001	3
1786	St-John's	NA	NA	NA	19	3743	S09-H___230	Homo sapiens	Modern human	known source	NA	Hair	Keratin	-69.71080042	2.597524043	NA	NA	NA	-52.71425	47.55816667	2.46	0.3	47.5582	-52.7142	3
1728	Cornwall (Charlottetown) / Charlottetown	NA	NA	NA	19	3644	S09-H___232	Homo sapiens	Modern human	known source	NA	Hair	Keratin	-66.05411999	2.561463514	NA	NA	NA	-63.13681667	46.22848333	2.52	0.3	46.257	-63.1568	3
1746	Saint-Jacques	NA	NA	NA	19	3676	S09-H___236	Homo sapiens	Modern human	known source	NA	Hair	Keratin	-82.16512704	3.132946124	NA	NA	NA	-68.44475	47.4693	2.485	0.3	47.4693	-68.4447	3
1764	Thetford mines	NA	NA	NA	19	3711	S09-H___238	Homo sapiens	Modern human	known source	NA	Hair	Keratin	-84.23974371	2.691956922	NA	NA	NA	-71.30735	46.1001	2.52	0.3	46.1001	-71.3074	3
1726	Sherbrooke	NA	NA	NA	19	3640	S09-H___239	Homo sapiens	Modern human	known source	NA	Hair	Keratin	-74.67236328	2.576254453	NA	NA	NA	-71.94606667	45.39555	1.72	0.3	45.3955	-71.9461	3
1752	St. Peter's	NA	NA	NA	19	3688	S09-H___240	Homo sapiens	Modern human	known source	NA	Hair	Keratin	-62.3172244	2.101198031	NA	NA	NA	-60.86143333	45.65345	2.01	0.3	45.6535	-60.8329	3
1757	Fredericton	NA	NA	NA	19	3696	S09-H___242	Homo sapiens	Modern human	known source	NA	Hair	Keratin	-63.99588618	2.582431473	NA	NA	NA	-66.66636667	45.93243333	1.92	0.3	45.9324	-66.6664	3
1733	St. Anthony	NA	NA	NA	19	3651	S09-H___243	Homo sapiens	Modern human	known source	NA	Hair	Keratin	-66.02322449	2.465246472	NA	NA	NA	-55.59623333	51.3693	2.59	0.3	51.3693	-55.5962	3
1780	Summerside	NA	NA	NA	19	3735	S09-H___245	Homo sapiens	Modern human	known source	NA	Hair	Keratin	-71.45350287	2.097471961	NA	NA	NA	-63.7407	46.38635	2.8	0.3	46.3863	-63.7407	3
1778	Bridgewater	NA	NA	NA	19	3754	S09-H___246	Homo sapiens	Modern human	known source	NA	Hair	Keratin	-71.99427143	2.395353791	NA	NA	NA	-64.5168	44.3852	2.31	0.3	44.3852	-64.5168	3
1778	Bridgewater	NA	NA	NA	19	3732	S09-H___247	Homo sapiens	Modern human	known source	NA	Hair	Keratin	-63.40173748	2.467880205	NA	NA	NA	-64.5168	44.3852	3.43	0.3	44.3852	-64.5168	3
1742	East Hants County (Mt Uniacke) Outside Halifax / Still water lake (outside Halifax)	NA	NA	NA	19	3670	S09-H___248	Homo sapiens	Modern human	known source	NA	Hair	Keratin	-63.19000993	2.363652656	NA	NA	NA	-63.58035	44.65006667	2.51	0.3	44.6501	-63.5803	3
1758	Lewisport	NA	NA	NA	19	3699	S09-H___251	Homo sapiens	Modern human	known source	NA	Hair	Keratin	-66.6008125	2.754985944	NA	NA	NA	-55.05363333	49.21483333	3.27	0.3	49.2148	-55.0536	3
1732	St-Leonard	NA	NA	NA	19	3650	S09-H___255	Homo sapiens	Modern human	known source	NA	Hair	Keratin	-77.66024203	2.23315523	NA	NA	NA	-67.9172	47.16885	3.975	0.3	47.1688	-67.9172	3
1792	Gander	NA	NA	NA	19	3755	S09-H___256	Homo sapiens	Modern human	known source	NA	Hair	Keratin	-74.88801672	2.198826334	NA	NA	NA	-54.61368333	48.9493	2.4	0.3	48.9493	-54.6137	3
1794	Centre (Lunenburg)	NA	NA	NA	19	3758	S09-H___260	Homo sapiens	Modern human	known source	NA	Hair	Keratin	-67.28773249	2.350304801	NA	NA	NA	-64.31161667	44.37741667	3.21	0.3	44.3766	-64.3018	3
1726	Sherbrooke	NA	NA	NA	19	3721	S09-H___264	Homo sapiens	Modern human	known source	NA	Hair	Keratin	-67.76070529	2.128658581	NA	NA	NA	-71.94606667	45.39555	2.45	0.3	45.3955	-71.9461	3
1781	Trenton	NA	NA	NA	19	3736	S09-H___265	Homo sapiens	Modern human	known source	NA	Hair	Keratin	-65.52646651	2.372252474	NA	NA	NA	-62.63831667	45.60656667	1.59	0.3	45.6066	-62.6383	3
1757	Fredericton	NA	NA	NA	19	3697	S09-H___266	Homo sapiens	Modern human	known source	NA	Hair	Keratin	-74.21976946	2.220505487	NA	NA	NA	-66.66636667	45.93243333	2.58	0.3	45.9324	-66.6664	3
1734	New Glasgow	NA	NA	NA	19	3654	S09-H___268	Homo sapiens	Modern human	known source	NA	Hair	Keratin	-67.23512686	2.218234913	NA	NA	NA	-62.64721667	45.59011667	3.63	0.3	45.5901	-62.6472	3
1741	Ste-Marie / Ste-Marie beauce	NA	NA	NA	19	3745	S09-H___269	Homo sapiens	Modern human	known source	NA	Hair	Keratin	-79.3515314	2.90776434	NA	NA	NA	-71.07586667	46.51455	1.71	0.3	46.5145	-71.0759	3
1768	Baddeck	NA	NA	NA	19	3716	S09-H___270	Homo sapiens	Modern human	known source	NA	Hair	Keratin	-68.9538286	2.266147982	NA	NA	NA	-60.75391667	46.0995	2.91	0.3	46.1015	-60.7545	3
1738	Louisbourg	NA	NA	NA	19	3664	S09-H___272	Homo sapiens	Modern human	known source	NA	Hair	Keratin	-74.99441616	2.570105491	NA	NA	NA	-59.98111667	45.91571667	1.59	0.3	45.9157	-59.9811	3
1787	Moncton	NA	NA	NA	19	3746	S09-H___274	Homo sapiens	Modern human	known source	NA	Hair	Keratin	-76.56793276	2.438204644	NA	NA	NA	-64.79645	46.0675	2.13	0.3	46.0675	-64.7964	3
1762	Port Hawkesbury	NA	NA	NA	19	3708	S09-H___275	Homo sapiens	Modern human	known source	NA	Hair	Keratin	-65.50022956	2.455618048	NA	NA	NA	-61.36201667	45.61236667	2.4	0.3	45.6124	-61.362	3
1756	St. Stephen	NA	NA	NA	19	3694	S09-H___276	Homo sapiens	Modern human	known source	NA	Hair	Keratin	-71.42919284	2.632627301	NA	NA	NA	-67.28785	45.19315	2.27	0.3	45.1931	-67.2878	3
1748	Woodstock	NA	NA	NA	19	3681	S09-H___277	Homo sapiens	Modern human	known source	NA	Hair	Keratin	-72.69012425	2.259066472	NA	NA	NA	-67.59776667	46.1684	2.72	0.3	46.1684	-67.5978	3
1744	Campbellton	NA	NA	NA	19	3672	S09-H___278	Homo sapiens	Modern human	known source	NA	Hair	Keratin	-71.32980235	2.22491025	NA	NA	NA	-66.66335	48.0053	2.54	0.3	47.984	-66.6437	3
1785	Channel-Port-Aux-Basques	NA	NA	NA	19	3742	S09-H___282	Homo sapiens	Modern human	known source	NA	Hair	Keratin	-71.2565677	2.186096084	NA	NA	NA	-59.1694	47.60323333	2.66	0.3	47.6032	-59.1694	3
1747	Grand Falls	NA	NA	NA	19	3701	S09-H___284	Homo sapiens	Modern human	known source	NA	Hair	Keratin	-74.33917007	2.65050517	NA	NA	NA	-67.76323333	47.04465	2.32	0.3	47.0447	-67.7632	3
1787	Moncton	NA	NA	NA	19	3747	S09-H___285	Homo sapiens	Modern human	known source	NA	Hair	Keratin	-80.28613053	2.76747834	NA	NA	NA	-64.79645	46.0675	2.61	0.3	46.0675	-64.7964	3
1741	Ste-Marie / Ste-Marie beauce	NA	NA	NA	19	3669	S09-H___286	Homo sapiens	Modern human	known source	NA	Hair	Keratin	-86.45329973	2.924843179	NA	NA	NA	-71.07586667	46.51455	1.86	0.3	46.5145	-71.0759	3
1770	Placentia / Dunnville (near Placentia)	NA	NA	NA	19	3720	S09-H___287	Homo sapiens	Modern human	known source	NA	Hair	Keratin	-76.59659732	2.704193702	NA	NA	NA	-53.96308333	47.2441	2.12	0.3	47.2367	-53.959	3
1718	Yarmouth	NA	NA	NA	19	3630	S09-H___288	Homo sapiens	Modern human	known source	NA	Hair	Keratin	-70.88237219	2.295464303	NA	NA	NA	-66.1125	43.85685	4.095	0.3	43.8568	-66.1125	3
1755	St. Stephen	NA	NA	NA	19	3693	S09-H___289	Homo sapiens	Modern human	known source	NA	Hair	Keratin	-70.64480807	2.356124514	NA	NA	NA	-67.18918333	45.16963333	2.945	0.3	45.1696	-67.1892	3
1789	Quispamsis	NA	NA	NA	19	3750	S09-H___290	Homo sapiens	Modern human	known source	NA	Hair	Keratin	-70.4101614	2.24221148	NA	NA	NA	-65.95886667	45.43945	2.28	0.3	45.4394	-65.9589	3
1733	St. Anthony	NA	NA	NA	19	3652	S09-H___291	Homo sapiens	Modern human	known source	NA	Hair	Keratin	-69.74489991	2.291519419	NA	NA	NA	-55.59623333	51.3693	1.77	0.3	51.3693	-55.5962	3
1728	Cornwall (Charlottetown) / Charlottetown	NA	NA	NA	19	3707	S09-H___294	Homo sapiens	Modern human	known source	NA	Hair	Keratin	-70.02922745	2.132026165	NA	NA	NA	-63.13681667	46.22848333	2.26	0.3	46.257	-63.1568	3
1721	Bathurst	NA	NA	NA	19	3634	S09-H___295	Homo sapiens	Modern human	known source	NA	Hair	Keratin	-74.06176177	2.710516072	NA	NA	NA	-65.69046667	47.63995	2.22	0.3	47.6399	-65.6905	3
1736	Corner Brook	NA	NA	NA	19	3687	S09-H___296	Homo sapiens	Modern human	known source	NA	Hair	Keratin	-73.88306636	2.457106901	NA	NA	NA	-57.9436	48.94528333	2.71	0.3	48.9453	-57.9436	3
1747	Grand Falls	NA	NA	NA	19	3702	S09-H___297	Homo sapiens	Modern human	known source	NA	Hair	Keratin	-79.35582528	2.492033665	NA	NA	NA	-67.76323333	47.04465	1.86	0.3	47.0447	-67.7632	3
1740	Baie Comeau	NA	NA	NA	19	3679	S09-H___298	Homo sapiens	Modern human	known source	NA	Hair	Keratin	-77.07419674	2.679939236	NA	NA	NA	-68.14165	49.21941667	1.665	0.3	49.2693	-68.155	3
1748	Woodstock	NA	NA	NA	19	3682	S09-H___299	Homo sapiens	Modern human	known source	NA	Hair	Keratin	-68.84786018	2.777988117	NA	NA	NA	-67.59776667	46.1684	3.84	0.3	46.1684	-67.5978	3
1777	Murray's Siding (Halifax)	NA	NA	NA	19	3731	S09-H___305	Homo sapiens	Modern human	known source	NA	Hair	Keratin	-73.22040961	2.356516288	NA	NA	NA	-63.2033	45.3648	4.15	0.3	45.3648	-63.2033	3
1794	Centre (Lunenburg)	NA	NA	NA	19	3759	S09-H___306	Homo sapiens	Modern human	known source	NA	Hair	Keratin	-75.82844158	2.221336461	NA	NA	NA	-64.31161667	44.37741667	2.55	0.3	44.3766	-64.3018	3
1760	Digby	NA	NA	NA	19	3703	S09-H___307	Homo sapiens	Modern human	known source	NA	Hair	Keratin	-80.70206033	2.710781926	NA	NA	NA	-65.76671667	44.6221	2.13	0.3	44.6221	-65.7667	3
1722	Edmundston	NA	NA	NA	19	3635	S09-H___308	Homo sapiens	Modern human	known source	NA	Hair	Keratin	-73.36814578	2.215022687	NA	NA	NA	-68.31485	47.37626667	4.77	0.3	47.3763	-68.3148	3
1723	Sydney	NA	NA	NA	19	3636	S09-H___310	Homo sapiens	Modern human	known source	NA	Hair	Keratin	-71.3544494	2.164980175	NA	NA	NA	-60.20563333	46.12121667	2.4	0.3	46.0118	-60.3341	3
1723	Sydney	NA	NA	NA	19	3637	S09-H___311	Homo sapiens	Modern human	known source	NA	Hair	Keratin	-80.26371661	2.505540641	NA	NA	NA	-60.20563333	46.12121667	1.69	0.3	46.0118	-60.3341	3
1739	Liverpool	NA	NA	NA	19	3666	S09-H___314	Homo sapiens	Modern human	known source	NA	Hair	Keratin	-67.15808024	2.468729808	NA	NA	NA	-64.70493333	44.03656667	2.84	0.3	44.0366	-64.7049	3
1770	Placentia / Dunnville (near Placentia)	NA	NA	NA	19	3729	S09-H___315	Homo sapiens	Modern human	known source	NA	Hair	Keratin	-69.36473806	2.455027315	NA	NA	NA	-53.96308333	47.2441	2.76	0.3	47.2367	-53.959	3
1718	Yarmouth	NA	NA	NA	19	3631	S09-H___316	Homo sapiens	Modern human	known source	NA	Hair	Keratin	-77.60066659	2.574406997	NA	NA	NA	-66.1125	43.85685	2.02	0.3	43.8568	-66.1125	3
1782	Saint-Jacques	NA	NA	NA	19	3738	S09-H___317	Homo sapiens	Modern human	known source	NA	Hair	Keratin	-73.78796882	2.546811164	NA	NA	NA	-68.44475	47.48263333	2.06	0.3	47.4826	-68.4447	3
1744	Campbellton	NA	NA	NA	19	3673	S09-H___318	Homo sapiens	Modern human	known source	NA	Hair	Keratin	-73.91944937	2.408068789	NA	NA	NA	-66.66335	48.0053	1.68	0.3	47.984	-66.6437	3
1771	Clarenville	NA	NA	NA	19	3722	S09-H___319	Homo sapiens	Modern human	known source	NA	Hair	Keratin	-65.40593199	2.37394688	NA	NA	NA	-53.96738333	48.14793333	1.82	0.3	48.1479	-53.9674	3
1753	Middle River	NA	NA	NA	19	3691	S09-H___325	Homo sapiens	Modern human	known source	NA	Hair	Keratin	-63.57064842	2.134071222	NA	NA	NA	-60.98688333	46.01191667	2.61	0.3	46.0119	-60.9869	3
1793	Kentville	NA	NA	NA	19	3757	S09-H___327	Homo sapiens	Modern human	known source	NA	Hair	Keratin	-78.13335569	2.603475059	NA	NA	NA	-64.47353333	45.07166667	1.9	0.3	45.0717	-64.4735	3
1761	West Branch	NA	NA	NA	19	3705	S09-H___331	Homo sapiens	Modern human	known source	NA	Hair	Keratin	-79.06952067	2.967852583	NA	NA	NA	-64.94376667	46.5418	3.15	0.3	46.5418	-64.9438	3
1767	Gaspe	NA	NA	NA	19	3715	S09-H___332	Homo sapiens	Modern human	known source	NA	Hair	Keratin	-77.65288984	2.424651361	NA	NA	NA	-64.45813333	48.76195	2.88	0.3	48.7581	-64.7343	3
1731	Bible Hill	NA	NA	NA	19	3648	S09-H___336	Homo sapiens	Modern human	known source	NA	Hair	Keratin	-76.76310071	2.720808367	NA	NA	NA	-63.27113333	45.35988333	2.16	0.3	45.3599	-63.2711	3
1774	Port Hawkesbury	NA	NA	NA	19	3726	S09-H___337	Homo sapiens	Modern human	known source	NA	Hair	Keratin	-75.39255053	2.343466761	NA	NA	NA	-61.36195	45.61233333	2.55	0.3	45.6123	-61.3619	3
1786	St-John's	NA	NA	NA	19	3744	S09-H___338	Homo sapiens	Modern human	known source	NA	Hair	Keratin	-72.54503079	2.489873721	NA	NA	NA	-52.71425	47.55816667	3.23	0.3	47.5582	-52.7142	3
1757	Fredericton	NA	NA	NA	19	3698	S09-H___339	Homo sapiens	Modern human	known source	NA	Hair	Keratin	-72.07011657	2.210564317	NA	NA	NA	-66.66636667	45.93243333	3.98	0.3	45.9324	-66.6664	3
1747	Grand Falls	NA	NA	NA	19	3677	S09-H___341	Homo sapiens	Modern human	known source	NA	Hair	Keratin	-77.89436884	2.442794968	NA	NA	NA	-67.76323333	47.04465	2.33	0.3	47.0447	-67.7632	3
1752	St. Peter's	NA	NA	NA	19	3689	S09-H___343	Homo sapiens	Modern human	known source	NA	Hair	Keratin	-64.59463652	2.391874985	NA	NA	NA	-60.86143333	45.65345	2.15	0.3	45.6535	-60.8329	3
1729	St-Andrews (Antigonish)	NA	NA	NA	19	3645	S09-H___347	Homo sapiens	Modern human	known source	NA	Hair	Keratin	-65.79812072	2.571687962	NA	NA	NA	-61.88896667	45.55448333	4.34	0.3	45.5545	-61.889	3
1766	Carmenville	NA	NA	NA	19	3714	S09-H___348	Homo sapiens	Modern human	known source	NA	Hair	Keratin	-64.29582251	2.615345003	NA	NA	NA	-54.28636667	49.40205	3.06	0.3	49.4092	-54.2915	3
1739	Liverpool	NA	NA	NA	19	3733	S09-H___349	Homo sapiens	Modern human	known source	NA	Hair	Keratin	-61.67307461	2.201088446	NA	NA	NA	-64.70493333	44.03656667	3.44	0.3	44.0366	-64.7049	3
1720	Hampton	NA	NA	NA	19	3633	S09-H___351	Homo sapiens	Modern human	known source	NA	Hair	Keratin	-75.27263288	2.486761169	NA	NA	NA	-65.83835	45.52356667	2.23	0.3	45.5236	-65.8383	3
1788	Folly Mountain (Halifax)	NA	NA	NA	19	3749	S09-H___352	Homo sapiens	Modern human	known source	NA	Hair	Keratin	-61.20372619	1.974766164	NA	NA	NA	-63.51383333	45.46678333	4.09	0.3	45.4668	-63.5138	3
1773	Abrams Village	NA	NA	NA	19	3724	S09-H___354	Homo sapiens	Modern human	known source	NA	Hair	Keratin	-71.66096347	2.104819695	NA	NA	NA	-64.07925	46.454	3.02	0.3	46.454	-64.0792	3
1760	Digby	NA	NA	NA	19	3704	S09-H___356	Homo sapiens	Modern human	known source	NA	Hair	Keratin	-70.18087771	2.399789035	NA	NA	NA	-65.76671667	44.6221	2.26	0.3	44.6221	-65.7667	3
1742	East Hants County (Mt Uniacke) Outside Halifax / Still water lake (outside Halifax)	NA	NA	NA	19	3727	S09-H___359	Homo sapiens	Modern human	known source	NA	Hair	Keratin	-65.56575807	3.040577914	NA	NA	NA	-63.58035	44.65006667	4.1	0.3	44.6501	-63.5803	3
1751	Aldouane (Richibucto region)	NA	NA	NA	19	3686	S09-H___360	Homo sapiens	Modern human	known source	NA	Hair	Keratin	-76.77976811	2.679782037	NA	NA	NA	-64.9353	46.69843333	2.46	0.3	46.6984	-64.9353	3
1726	Sherbrooke	NA	NA	NA	19	3641	S09-H___361	Homo sapiens	Modern human	known source	NA	Hair	Keratin	-73.11401551	2.208936923	NA	NA	NA	-71.94606667	45.39555	1.47	0.3	45.3955	-71.9461	3
1775	Arcadia (Yarmouth)	NA	NA	NA	19	3728	S09-H___362	Homo sapiens	Modern human	known source	NA	Hair	Keratin	-72.28871982	2.273572767	NA	NA	NA	-66.02283333	43.81636667	2.39	0.3	43.8164	-66.0228	3
1772	Rothesay	NA	NA	NA	19	3723	S09-H___366	Homo sapiens	Modern human	known source	NA	Hair	Keratin	-77.67613427	2.582104975	NA	NA	NA	-66.01156667	45.35096667	1.97	0.3	45.351	-66.0116	3
1740	Baie Comeau	NA	NA	NA	19	3667	S09-H___367	Homo sapiens	Modern human	known source	NA	Hair	Keratin	-85.70369806	2.516923472	NA	NA	NA	-68.14165	49.21941667	2.01	0.3	49.2693	-68.155	3
1763	Tracadie	NA	NA	NA	19	3710	S09-H___370	Homo sapiens	Modern human	known source	NA	Hair	Keratin	-65.2480035	2.288340389	NA	NA	NA	-61.67098333	45.62395	2.92	0.3	45.624	-61.671	3
1761	West Branch	NA	NA	NA	19	3706	S09-H___372	Homo sapiens	Modern human	known source	NA	Hair	Keratin	-76.41349535	2.563626437	NA	NA	NA	-64.94376667	46.5418	3.17	0.3	46.5418	-64.9438	3
1741	Ste-Marie / Ste-Marie beauce	NA	NA	NA	19	3668	S09-H___373	Homo sapiens	Modern human	known source	NA	Hair	Keratin	-80.1241993	2.59812377	NA	NA	NA	-71.07586667	46.51455	1.56	0.3	46.5145	-71.0759	3
1787	Moncton	NA	NA	NA	19	3748	S09-H___374	Homo sapiens	Modern human	known source	NA	Hair	Keratin	-69.86631012	2.327240951	NA	NA	NA	-64.79645	46.0675	1.84	0.3	46.0675	-64.7964	3
1752	St. Peter's	NA	NA	NA	19	3690	S09-H___376	Homo sapiens	Modern human	known source	NA	Hair	Keratin	-66.35165465	2.280760524	NA	NA	NA	-60.86143333	45.65345	2.81	0.3	45.6535	-60.8329	3
1727	Jardineville	NA	NA	NA	19	3642	S09-H___378	Homo sapiens	Modern human	known source	NA	Hair	Keratin	-74.60809824	2.264609526	NA	NA	NA	-64.89475	46.62473333	3.14	0.3	46.6247	-64.8948	3
1736	Corner Brook	NA	NA	NA	19	3662	S09-H___380	Homo sapiens	Modern human	known source	NA	Hair	Keratin	-90.21327324	2.655958117	NA	NA	NA	-57.9436	48.94528333	2.44	0.3	48.9453	-57.9436	3
1734	New Glasgow	NA	NA	NA	19	3655	S09-H___382	Homo sapiens	Modern human	known source	NA	Hair	Keratin	-69.76357398	2.236986206	NA	NA	NA	-62.64721667	45.59011667	3.39	0.3	45.5901	-62.6472	3
1776	Shediac	NA	NA	NA	19	3730	S09-H___384	Homo sapiens	Modern human	known source	NA	Hair	Keratin	-71.89037508	2.70533973	NA	NA	NA	-64.50506667	46.223	1.4675	0.3	46.223	-64.5051	3
1791	Sackville	NA	NA	NA	19	3752	S09-H___387	Homo sapiens	Modern human	known source	NA	Hair	Keratin	-67.37996634	2.419168577	NA	NA	NA	-64.3748	45.94253333	3	0.3	45.9425	-64.3748	3
1740	Baie Comeau	NA	NA	NA	19	3680	S09-H___390	Homo sapiens	Modern human	known source	NA	Hair	Keratin	-71.5414497	2.718745878	NA	NA	NA	-68.14165	49.21941667	2.92	0.3	49.2693	-68.155	3
1733	St. Anthony	NA	NA	NA	19	3653	S09-H___391	Homo sapiens	Modern human	known source	NA	Hair	Keratin	-63.99380359	2.428265822	NA	NA	NA	-55.59623333	51.3693	3.58	0.3	51.3693	-55.5962	3
1764	Thetford mines	NA	NA	NA	19	3712	S09-H___394	Homo sapiens	Modern human	known source	NA	Hair	Keratin	-97.26239851	2.535912333	NA	NA	NA	-71.30735	46.1001	2.75	0.3	46.1001	-71.3074	3
1727	Jardineville	NA	NA	NA	19	3643	S09-H___396	Homo sapiens	Modern human	known source	NA	Hair	Keratin	-75.24009335	2.433722127	NA	NA	NA	-64.89475	46.62473333	3.13	0.3	46.6247	-64.8948	3
1762	Port Hawkesbury	NA	NA	NA	19	3709	S09-H___397	Homo sapiens	Modern human	known source	NA	Hair	Keratin	-67.18943269	2.171638731	NA	NA	NA	-61.36201667	45.61236667	2.31	0.3	45.6124	-61.362	3
1738	Louisbourg	NA	NA	NA	19	3665	S09-H___398	Homo sapiens	Modern human	known source	NA	Hair	Keratin	-75.55069144	2.438044187	NA	NA	NA	-59.98111667	45.91571667	2.06	0.3	45.9157	-59.9811	3
1733	St. Anthony	NA	NA	NA	19	3678	S09-H___399	Homo sapiens	Modern human	known source	NA	Hair	Keratin	-63.78224456	2.503064063	NA	NA	NA	-55.59623333	51.3693	3.615	0.3	51.3693	-55.5962	3
1810	Winnipeg	NA	NA	NA	19	3799	S10-H___400	Homo sapiens	Modern human	known source	NA	Hair	Keratin	-91.1937131	2.572978338	NA	NA	NA	-97.20061667	49.87495	0.69	0.3	49.875	-97.2006	3
1798	Swan River	NA	NA	NA	19	3768	S10-H___401	Homo sapiens	Modern human	known source	NA	Hair	Keratin	-86.21062664	2.523251888	NA	NA	NA	-101.25445	52.11126667	0.12	0.3	52.1113	-101.254	3
1808	Thompson	NA	NA	NA	19	3794	S10-H___402	Homo sapiens	Modern human	known source	NA	Hair	Keratin	-91.46354719	2.691660522	NA	NA	NA	-97.85886667	55.74478333	0.665	0.3	55.7448	-97.8589	3
1824	Prince Albert	NA	NA	NA	19	3844	S10-H___403	Homo sapiens	Modern human	known source	NA	Hair	Keratin	-103.2834049	3.1628441	NA	NA	NA	-105.7786833	53.19443333	1.12	0.3	53.1944	-105.779	3
1825	Radisson	NA	NA	NA	19	3845	S10-H___405	Homo sapiens	Modern human	known source	NA	Hair	Keratin	-96.28709373	2.617375819	NA	NA	NA	-107.4194667	52.43481667	2.05	0.3	52.4348	-107.419	3
1808	Thompson	NA	NA	NA	19	3785	S10-H___406	Homo sapiens	Modern human	known source	NA	Hair	Keratin	-93.44730252	2.724842618	NA	NA	NA	-97.85886667	55.74478333	0.45	0.3	55.7448	-97.8589	3
1805	Portage la Prairie	NA	NA	NA	19	3778	S10-H___407	Homo sapiens	Modern human	known source	NA	Hair	Keratin	-86.24783373	2.296786833	NA	NA	NA	-98.28478333	49.97506667	-0.46	0.3	49.9751	-98.2848	3
1805	Portage la Prairie	NA	NA	NA	19	3779	S10-H___408	Homo sapiens	Modern human	known source	NA	Hair	Keratin	-87.71231094	2.174173338	NA	NA	NA	-98.28478333	49.97506667	0.08	0.3	49.9751	-98.2848	3
1819	The Pas	NA	NA	NA	19	3818	S10-H___409	Homo sapiens	Modern human	known source	NA	Hair	Keratin	-92.18727365	2.668274176	NA	NA	NA	-101.2501	53.82263333	-0.07	0.3	53.8226	-101.25	3
1806	Dauphin	NA	NA	NA	19	3830	S10-H___410	Homo sapiens	Modern human	known source	NA	Hair	Keratin	-85.40934773	2.422940107	NA	NA	NA	-100.0445667	51.15493333	2.05	0.3	51.1549	-100.045	3
1822	Lloydminster	NA	NA	NA	19	3827	S10-H___411	Homo sapiens	Modern human	known source	NA	Hair	Keratin	-109.4199151	3.233382001	NA	NA	NA	-109.99715	53.27623333	0.95	0.3	53.2762	-109.997	3
1829	Kenora	NA	NA	NA	19	3853	S10-H___412	Homo sapiens	Modern human	known source	NA	Hair	Keratin	-74.98133373	2.624654857	NA	NA	NA	-94.49028333	49.76733333	0.96	0.3	49.7673	-94.4903	3
1808	Thompson	NA	NA	NA	19	3786	S10-H___414	Homo sapiens	Modern human	known source	NA	Hair	Keratin	-99.79556534	3.305056649	NA	NA	NA	-97.85886667	55.74478333	1.045	0.3	55.7448	-97.8589	3
1806	Dauphin	NA	NA	NA	19	3831	S10-H___415	Homo sapiens	Modern human	known source	NA	Hair	Keratin	-90.90240603	3.088654693	NA	NA	NA	-100.0445667	51.15493333	-0.54	0.3	51.1549	-100.045	3
1801	Big River	NA	NA	NA	19	3797	S10-H___418	Homo sapiens	Modern human	known source	NA	Hair	Keratin	-97.63415401	2.703884919	NA	NA	NA	-107.0235833	53.83135	-0.21	0.3	53.8313	-107.024	3
1816	Regina	NA	NA	NA	19	3807	S10-H___419	Homo sapiens	Modern human	known source	NA	Hair	Keratin	-92.54615658	2.707799103	NA	NA	NA	-104.60625	50.44223333	-0.06	0.3	50.4422	-104.606	3
1810	Winnipeg	NA	NA	NA	19	3841	S10-H___421	Homo sapiens	Modern human	known source	NA	Hair	Keratin	-84.54570784	2.787418121	NA	NA	NA	-97.20061667	49.87495	0.47	0.3	49.875	-97.2006	3
1796	Bonnyville	NA	NA	NA	19	3767	S10-H___422	Homo sapiens	Modern human	known source	NA	Hair	Keratin	-111.3257719	3.447239915	NA	NA	NA	-110.7537	54.2678	0.13	0.3	54.2678	-110.754	3
1816	Regina	NA	NA	NA	19	3808	S10-H___423	Homo sapiens	Modern human	known source	NA	Hair	Keratin	-90.85347913	2.524617286	NA	NA	NA	-104.60625	50.44223333	0.93	0.3	50.4422	-104.606	3
1795	Melfort / Melfort + Carrot River	NA	NA	NA	19	3760	S10-H___424	Homo sapiens	Modern human	known source	NA	Hair	Keratin	-97.70665938	2.987072177	NA	NA	NA	-104.6052333	52.86818333	0.17	0.3	52.8682	-104.605	3
1827	Vermilion	NA	NA	NA	19	3847	S10-H___426	Homo sapiens	Modern human	known source	NA	Hair	Keratin	-92.58541725	2.925324252	NA	NA	NA	-110.85695	53.35096667	1.38	0.3	53.351	-110.857	3
1808	Thompson	NA	NA	NA	19	3788	S10-H___428	Homo sapiens	Modern human	known source	NA	Hair	Keratin	-92.42593689	2.68441739	NA	NA	NA	-97.85886667	55.74478333	0.18	0.3	55.7448	-97.8589	3
1826	Creighton	NA	NA	NA	19	3846	S10-H___429	Homo sapiens	Modern human	known source	NA	Hair	Keratin	-98.0849313	2.709723587	NA	NA	NA	-101.8944	54.75583333	0.4	0.3	54.7558	-101.894	3
1819	The Pas	NA	NA	NA	19	3816	S10-H___430	Homo sapiens	Modern human	known source	NA	Hair	Keratin	-85.98610586	2.773442248	NA	NA	NA	-101.2501	53.82263333	-0.39	0.3	53.8226	-101.25	3
1795	Melfort / Melfort + Carrot River	NA	NA	NA	19	3761	S10-H___431	Homo sapiens	Modern human	known source	NA	Hair	Keratin	-102.6425657	3.339945793	NA	NA	NA	-104.6052333	52.86818333	-0.36	0.3	52.8682	-104.605	3
1806	Dauphin	NA	NA	NA	19	3832	S10-H___433	Homo sapiens	Modern human	known source	NA	Hair	Keratin	-93.35219837	2.84155271	NA	NA	NA	-100.0445667	51.15493333	-0.24	0.3	51.1549	-100.045	3
1807	Weyburn	NA	NA	NA	19	3781	S10-H___434	Homo sapiens	Modern human	known source	NA	Hair	Keratin	-91.70696163	2.816893049	NA	NA	NA	-103.8474167	49.67013333	0.38	0.3	49.6701	-103.847	3
1799	Moose Jaw	NA	NA	NA	19	3769	S10-H___435	Homo sapiens	Modern human	known source	NA	Hair	Keratin	-99.23359505	2.938494719	NA	NA	NA	-105.5368833	50.39246667	-0.39	0.3	50.3925	-105.537	3
1815	North Battle ford	NA	NA	NA	19	3805	S10-H___436	Homo sapiens	Modern human	known source	NA	Hair	Keratin	-103.5753498	2.922777984	NA	NA	NA	-108.2972667	52.77285	1.11	0.3	52.7729	-108.297	3
1797	Grand View	NA	NA	NA	19	3766	S10-H___438	Homo sapiens	Modern human	known source	NA	Hair	Keratin	-81.75508224	2.175120222	NA	NA	NA	-100.70055	51.17335	1.66	0.3	51.1734	-100.701	3
1818	Cold Lake	NA	NA	NA	19	3814	S10-H___439	Homo sapiens	Modern human	known source	NA	Hair	Keratin	-98.75771757	2.903324739	NA	NA	NA	-110.209	54.4122	1.93	0.3	54.4122	-110.209	3
1818	Cold Lake	NA	NA	NA	19	3815	S10-H___440	Homo sapiens	Modern human	known source	NA	Hair	Keratin	-97.06444092	2.83224655	NA	NA	NA	-110.209	54.4122	2.22	0.3	54.4122	-110.209	3
1828	Estevan	NA	NA	NA	19	3850	S10-H___441	Homo sapiens	Modern human	known source	NA	Hair	Keratin	-85.62457505	2.801934691	NA	NA	NA	-102.9917667	49.13585	1.03	0.3	49.1358	-102.992	3
1817	Saskatoon	NA	NA	NA	19	3812	S10-H___442	Homo sapiens	Modern human	known source	NA	Hair	Keratin	-95.30290263	2.806153572	NA	NA	NA	-106.6517167	52.08858333	0.99	0.3	52.0886	-106.652	3
1827	Vermilion	NA	NA	NA	19	3848	S10-H___443	Homo sapiens	Modern human	known source	NA	Hair	Keratin	-96.55763013	2.834207212	NA	NA	NA	-110.85695	53.35096667	1.02	0.3	53.351	-110.857	3
1819	The Pas	NA	NA	NA	19	3817	S10-H___444	Homo sapiens	Modern human	known source	NA	Hair	Keratin	-108.2293084	3.404526847	NA	NA	NA	-101.2501	53.82263333	0	0.3	53.8226	-101.25	3
1811	Radisson	NA	NA	NA	19	3800	S10-H___445	Homo sapiens	Modern human	known source	NA	Hair	Keratin	-99.45996519	2.85013345	NA	NA	NA	-107.3969667	52.46028333	1.5525	0.3	52.4603	-107.397	3
1806	Dauphin	NA	NA	NA	19	3833	S10-H___446	Homo sapiens	Modern human	known source	NA	Hair	Keratin	-83.3920342	2.513688445	NA	NA	NA	-100.0445667	51.15493333	0.78	0.3	51.1549	-100.045	3
1799	Moose Jaw	NA	NA	NA	19	3770	S10-H___448	Homo sapiens	Modern human	known source	NA	Hair	Keratin	-87.78792833	2.701276375	NA	NA	NA	-105.5368833	50.39246667	0.8	0.3	50.3925	-105.537	3
1820	Warman (12 km from Saskatoon)	NA	NA	NA	19	3822	S10-H___449	Homo sapiens	Modern human	known source	NA	Hair	Keratin	-97.17224364	2.934392869	NA	NA	NA	-106.57	52.32	0.73	0.3	52.32	-106.57	3
1806	Dauphin	NA	NA	NA	19	3834	S10-H___450	Homo sapiens	Modern human	known source	NA	Hair	Keratin	-97.13368875	3.109426562	NA	NA	NA	-100.0445667	51.15493333	-1.395	0.3	51.1549	-100.045	3
1831	Battleford	NA	NA	NA	19	3859	S10-H___451	Homo sapiens	Modern human	known source	NA	Hair	Keratin	-102.7392473	3.135295909	NA	NA	NA	-108.3131167	52.75101667	0.48	0.3	52.751	-108.313	3
1810	Winnipeg	NA	NA	NA	19	3798	S10-H___452	Homo sapiens	Modern human	known source	NA	Hair	Keratin	-84.72049659	2.428396503	NA	NA	NA	-97.20061667	49.87495	-0.42	0.3	49.875	-97.2006	3
1821	Flin Flon / outside Flin Flon	NA	NA	NA	19	3824	S10-H___454	Homo sapiens	Modern human	known source	NA	Hair	Keratin	-94.01792086	2.863596115	NA	NA	NA	-101.87635	54.76266667	0.21	0.3	54.7627	-101.876	3
1813	Gimli	NA	NA	NA	19	3802	S10-H___455	Homo sapiens	Modern human	known source	NA	Hair	Keratin	-88.69581378	2.736314203	NA	NA	NA	-96.98926667	50.63188333	-0.11	0.3	50.6319	-96.9893	3
1807	Weyburn	NA	NA	NA	19	3782	S10-H___457	Homo sapiens	Modern human	known source	NA	Hair	Keratin	-97.89563742	3.092580069	NA	NA	NA	-103.8474167	49.67013333	-0.56	0.3	49.6701	-103.847	3
1800	Tisdale	NA	NA	NA	19	3776	S10-H___459	Homo sapiens	Modern human	known source	NA	Hair	Keratin	-98.05207206	3.025205767	NA	NA	NA	-104.0419833	52.85006667	-0.41	0.3	52.8501	-104.042	3
1824	Prince Albert	NA	NA	NA	19	3842	S10-H___460	Homo sapiens	Modern human	known source	NA	Hair	Keratin	-105.4208944	2.973255199	NA	NA	NA	-105.7786833	53.19443333	0.54	0.3	53.1944	-105.779	3
1809	Brandon	NA	NA	NA	19	3795	S10-H___461	Homo sapiens	Modern human	known source	NA	Hair	Keratin	-88.31587208	2.842878195	NA	NA	NA	-99.9516	49.82918333	0.36	0.3	49.8292	-99.9516	3
1821	Flin Flon / outside Flin Flon	NA	NA	NA	19	3825	S10-H___463	Homo sapiens	Modern human	known source	NA	Hair	Keratin	-84.73771819	2.719128817	NA	NA	NA	-101.87635	54.76266667	0.79	0.3	54.7627	-101.876	3
1807	Weyburn	NA	NA	NA	19	3783	S10-H___464	Homo sapiens	Modern human	known source	NA	Hair	Keratin	-103.2997778	3.112289115	NA	NA	NA	-103.8474167	49.67013333	0.53	0.3	49.6701	-103.847	3
1796	Bonnyville	NA	NA	NA	19	3764	S10-H___465	Homo sapiens	Modern human	known source	NA	Hair	Keratin	-94.05101266	2.656035512	NA	NA	NA	-110.7537	54.2678	1.37	0.3	54.2678	-110.754	3
1803	Rosetown	NA	NA	NA	19	3838	S10-H___466	Homo sapiens	Modern human	known source	NA	Hair	Keratin	-104.1202826	2.860009361	NA	NA	NA	-107.9845667	51.55338333	0.36	0.3	51.5534	-107.985	3
1808	Thompson	NA	NA	NA	19	3789	S10-H___467	Homo sapiens	Modern human	known source	NA	Hair	Keratin	-86.58330189	2.4925543	NA	NA	NA	-97.85886667	55.74478333	2.03	0.3	55.7448	-97.8589	3
1820	Warman (12 km from Saskatoon)	NA	NA	NA	19	3823	S10-H___468	Homo sapiens	Modern human	known source	NA	Hair	Keratin	-85.36091143	2.305135996	NA	NA	NA	-106.57	52.32	1.05	0.3	52.32	-106.57	3
1812	Swift Current	NA	NA	NA	19	3801	S10-H___469	Homo sapiens	Modern human	known source	NA	Hair	Keratin	-85.3231666	2.950933207	NA	NA	NA	-107.8013667	50.2951	1.15	0.3	50.2951	-107.801	3
1799	Moose Jaw	NA	NA	NA	19	3856	S10-H___470	Homo sapiens	Modern human	known source	NA	Hair	Keratin	-88.65726239	2.750179316	NA	NA	NA	-105.5368833	50.39246667	1.24	0.3	50.3925	-105.537	3
1802	Kenora	NA	NA	NA	19	3773	S10-H___471	Homo sapiens	Modern human	known source	NA	Hair	Keratin	-81.12929972	2.28508531	NA	NA	NA	-94.5871	49.78565	0.79	0.3	49.7856	-94.5871	3
1817	Saskatoon	NA	NA	NA	19	3813	S10-H___472	Homo sapiens	Modern human	known source	NA	Hair	Keratin	-89.5184704	2.694242734	NA	NA	NA	-106.6517167	52.08858333	1.62	0.3	52.0886	-106.652	3
1806	Dauphin	NA	NA	NA	19	3835	S10-H___473	Homo sapiens	Modern human	known source	NA	Hair	Keratin	-84.36850959	2.43340158	NA	NA	NA	-100.0445667	51.15493333	0.63	0.3	51.1549	-100.045	3
1806	Dauphin	NA	NA	NA	19	3836	S10-H___474	Homo sapiens	Modern human	known source	NA	Hair	Keratin	-93.11518713	3.104836775	NA	NA	NA	-100.0445667	51.15493333	-0.59	0.3	51.1549	-100.045	3
1795	Melfort / Melfort + Carrot River	NA	NA	NA	19	3762	S10-H___476	Homo sapiens	Modern human	known source	NA	Hair	Keratin	-100.0233498	2.931444358	NA	NA	NA	-104.6052333	52.86818333	1.19	0.3	52.8682	-104.605	3
1808	Thompson	NA	NA	NA	19	3790	S10-H___477	Homo sapiens	Modern human	known source	NA	Hair	Keratin	-89.08437952	2.849063594	NA	NA	NA	-97.85886667	55.74478333	0.43	0.3	55.7448	-97.8589	3
1796	Bonnyville	NA	NA	NA	19	3765	S10-H___478	Homo sapiens	Modern human	known source	NA	Hair	Keratin	-83.52742599	2.260698709	NA	NA	NA	-110.7537	54.2678	2.32	0.3	54.2678	-110.754	3
1808	Thompson	NA	NA	NA	19	3791	S10-H___480	Homo sapiens	Modern human	known source	NA	Hair	Keratin	-88.34961548	2.581370135	NA	NA	NA	-97.85886667	55.74478333	0.73	0.3	55.7448	-97.8589	3
1807	Weyburn	NA	NA	NA	19	3784	S10-H___481	Homo sapiens	Modern human	known source	NA	Hair	Keratin	-88.69466262	3.041040857	NA	NA	NA	-103.8474167	49.67013333	0.41	0.3	49.6701	-103.847	3
1816	Regina	NA	NA	NA	19	3809	S10-H___482	Homo sapiens	Modern human	known source	NA	Hair	Keratin	-95.64819742	3.094368406	NA	NA	NA	-104.60625	50.44223333	2.42	0.3	50.4422	-104.606	3
1830	Outskirts of Portage la Prairie	NA	NA	NA	19	3854	S10-H___483	Homo sapiens	Modern human	known source	NA	Hair	Keratin	-100.0366975	3.261928241	NA	NA	NA	-98.30816667	49.99715	0.96	0.3	49.9972	-98.3082	3
1813	Gimli	NA	NA	NA	19	3803	S10-H___484	Homo sapiens	Modern human	known source	NA	Hair	Keratin	-87.24493987	2.616064966	NA	NA	NA	-96.98926667	50.63188333	0.57	0.3	50.6319	-96.9893	3
1827	Vermilion	NA	NA	NA	19	3849	S10-H___485	Homo sapiens	Modern human	known source	NA	Hair	Keratin	-91.5062397	2.56256028	NA	NA	NA	-110.85695	53.35096667	1.52	0.3	53.351	-110.857	3
1805	Portage la Prairie	NA	NA	NA	19	3777	S10-H___486	Homo sapiens	Modern human	known source	NA	Hair	Keratin	-86.25231645	2.622545345	NA	NA	NA	-98.28478333	49.97506667	1.45	0.3	49.9751	-98.2848	3
1808	Thompson	NA	NA	NA	19	3792	S10-H___487	Homo sapiens	Modern human	known source	NA	Hair	Keratin	-94.26647569	2.848468495	NA	NA	NA	-97.85886667	55.74478333	0.24	0.3	55.7448	-97.8589	3
1806	Dauphin	NA	NA	NA	19	3780	S10-H___488	Homo sapiens	Modern human	known source	NA	Hair	Keratin	-91.10473042	2.615516416	NA	NA	NA	-100.0445667	51.15493333	0.1	0.3	51.1549	-100.045	3
1821	Flin Flon / outside Flin Flon	NA	NA	NA	19	3826	S10-H___489	Homo sapiens	Modern human	known source	NA	Hair	Keratin	-84.96766927	2.887073341	NA	NA	NA	-101.87635	54.76266667	0.23	0.3	54.7627	-101.876	3
1822	Lloydminster	NA	NA	NA	19	3828	S10-H___490	Homo sapiens	Modern human	known source	NA	Hair	Keratin	-108.2938918	2.995825051	NA	NA	NA	-109.99715	53.27623333	0.76	0.3	53.2762	-109.997	3
1819	The Pas	NA	NA	NA	19	3819	S10-H___493	Homo sapiens	Modern human	known source	NA	Hair	Keratin	-96.4144184	2.798348722	NA	NA	NA	-101.2501	53.82263333	0.62	0.3	53.8226	-101.25	3
1819	The Pas	NA	NA	NA	19	3820	S10-H___494	Homo sapiens	Modern human	known source	NA	Hair	Keratin	-94.77697451	3.119681571	NA	NA	NA	-101.2501	53.82263333	-0.04	0.3	53.8226	-101.25	3
1828	Estevan	NA	NA	NA	19	3851	S10-H___495	Homo sapiens	Modern human	known source	NA	Hair	Keratin	-94.62336318	2.703204426	NA	NA	NA	-102.9917667	49.13585	0.63	0.3	49.1358	-102.992	3
1823	Nipawin	NA	NA	NA	19	3839	S10-H___496	Homo sapiens	Modern human	known source	NA	Hair	Keratin	-94.82718579	3.049661772	NA	NA	NA	-104.0125	53.366	0.54	0.3	53.366	-104.012	3
1801	Big River	NA	NA	NA	19	3772	S10-H___497	Homo sapiens	Modern human	known source	NA	Hair	Keratin	-102.2660327	3.193445064	NA	NA	NA	-107.0235833	53.83135	1	0.3	53.8313	-107.024	3
1823	Nipawin	NA	NA	NA	19	3840	S10-H___500	Homo sapiens	Modern human	known source	NA	Hair	Keratin	-95.35843404	2.705637521	NA	NA	NA	-104.0125	53.366	0.77	0.3	53.366	-104.012	3
1816	Regina	NA	NA	NA	19	3810	S10-H___502	Homo sapiens	Modern human	known source	NA	Hair	Keratin	-95.06272264	2.646047359	NA	NA	NA	-104.60625	50.44223333	1.12	0.3	50.4422	-104.606	3
1828	Estevan	NA	NA	NA	19	3852	S10-H___504	Homo sapiens	Modern human	known source	NA	Hair	Keratin	-93.55328331	2.829228145	NA	NA	NA	-102.9917667	49.13585	1.155	0.3	49.1358	-102.992	3
1814	Meadow Lake	NA	NA	NA	19	3804	S10-H___505	Homo sapiens	Modern human	known source	NA	Hair	Keratin	-111.9373605	3.491580705	NA	NA	NA	-108.4521667	54.13046667	-0.14	0.3	54.1305	-108.452	3
1816	Regina	NA	NA	NA	19	3811	S10-H___506	Homo sapiens	Modern human	known source	NA	Hair	Keratin	-95.45098878	3.193961048	NA	NA	NA	-104.60625	50.44223333	-0.06	0.3	50.4422	-104.606	3
1821	Flin Flon / outside Flin Flon	NA	NA	NA	19	3857	S10-H___507	Homo sapiens	Modern human	known source	NA	Hair	Keratin	-85.36284646	2.933997322	NA	NA	NA	-101.87635	54.76266667	-0.486666667	0.3	54.7627	-101.876	3
1800	Tisdale	NA	NA	NA	19	3771	S10-H___508	Homo sapiens	Modern human	known source	NA	Hair	Keratin	-100.5515613	3.417913436	NA	NA	NA	-104.0419833	52.85006667	0.85	0.3	52.8501	-104.042	3
1803	Rosetown	NA	NA	NA	19	3774	S10-H___509	Homo sapiens	Modern human	known source	NA	Hair	Keratin	-104.0961722	3.010616395	NA	NA	NA	-107.9845667	51.55338333	1.47	0.3	51.5534	-107.985	3
1819	The Pas	NA	NA	NA	19	3821	S10-H___510	Homo sapiens	Modern human	known source	NA	Hair	Keratin	-93.22753024	3.192271247	NA	NA	NA	-101.2501	53.82263333	0.72	0.3	53.8226	-101.25	3
1829	Kenora	NA	NA	NA	19	3858	S10-H___511	Homo sapiens	Modern human	known source	NA	Hair	Keratin	-89.66830972	2.857142695	NA	NA	NA	-94.49028333	49.76733333	-0.27	0.3	49.7673	-94.4903	3
1830	Outskirts of Portage la Prairie	NA	NA	NA	19	3855	S10-H___512	Homo sapiens	Modern human	known source	NA	Hair	Keratin	-99.63454241	2.989235565	NA	NA	NA	-98.30816667	49.99715	0.25	0.3	49.9972	-98.3082	3
1824	Prince Albert	NA	NA	NA	19	3843	S10-H___513	Homo sapiens	Modern human	known source	NA	Hair	Keratin	-105.6767164	2.899609633	NA	NA	NA	-105.7786833	53.19443333	0.52	0.3	53.1944	-105.779	3
1814	Meadow Lake	NA	NA	NA	19	3829	S10-H___514	Homo sapiens	Modern human	known source	NA	Hair	Keratin	-98.24912668	3.039714709	NA	NA	NA	-108.4521667	54.13046667	0.48	0.3	54.1305	-108.452	3
1808	Thompson	NA	NA	NA	19	3793	S10-H___515	Homo sapiens	Modern human	known source	NA	Hair	Keratin	-93.42485453	2.472505032	NA	NA	NA	-97.85886667	55.74478333	-0.325	0.3	55.7448	-97.8589	3
1806	Dauphin	NA	NA	NA	19	3837	S10-H___516	Homo sapiens	Modern human	known source	NA	Hair	Keratin	-95.10654795	3.020726903	NA	NA	NA	-100.0445667	51.15493333	-0.08	0.3	51.1549	-100.045	3
1809	Brandon	NA	NA	NA	19	3796	S10-H___517	Homo sapiens	Modern human	known source	NA	Hair	Keratin	-91.8318286	2.771221924	NA	NA	NA	-99.9516	49.82918333	0.7	0.3	49.8292	-99.9516	3
1798	Swan River	NA	NA	NA	19	3806	S10-H___518	Homo sapiens	Modern human	known source	NA	Hair	Keratin	-92.35349676	2.980199963	NA	NA	NA	-101.25445	52.11126667	0.415	0.3	52.1113	-101.254	3
1858	Sardis	NA	NA	NA	19	3924	S11-H___600	Homo sapiens	Modern human	known source	NA	Hair	Keratin	-93.11924505	3.517881812	NA	NA	NA	-121.9537667	49.1275	2.18	0.3	49.1275	-121.954	3
1891	Fort McMurray	NA	NA	NA	19	3999	S11-H___601	Homo sapiens	Modern human	known source	NA	Hair	Keratin	-96.78245514	3.269761076	NA	NA	NA	-111.4525167	56.75795	0.69	0.3	56.7579	-111.453	3
1873	Red Deer	NA	NA	NA	19	3950	S11-H___602	Homo sapiens	Modern human	known source	NA	Hair	Keratin	-95.61460881	2.849642216	NA	NA	NA	-113.7963333	52.27421667	1.75	0.3	52.2742	-113.796	3
1860	Spruce Grove	NA	NA	NA	19	3930	S11-H___603	Homo sapiens	Modern human	known source	NA	Hair	Keratin	-95.93343152	2.953275717	NA	NA	NA	-113.9179167	53.54216667	1.14	0.3	53.5422	-113.918	3
1850	Airdirie	NA	NA	NA	19	3906	S11-H___604	Homo sapiens	Modern human	known source	NA	Hair	Keratin	-114.8173663	3.028259783	NA	NA	NA	-113.9985833	51.28616667	0.9	0.3	51.2862	-113.999	3
1841	Calgary	NA	NA	NA	19	3876	S11-H___605	Homo sapiens	Modern human	known source	NA	Hair	Keratin	-98.8833826	3.00573739	NA	NA	NA	-114.0448833	51.0672	1.8	0.3	51.0672	-114.045	3
1858	Sardis	NA	NA	NA	19	3925	S11-H___606	Homo sapiens	Modern human	known source	NA	Hair	Keratin	-93.33564779	2.972622301	NA	NA	NA	-121.9537667	49.1275	1.95	0.3	49.1275	-121.954	3
1845	Grande Prairie	NA	NA	NA	19	3888	S11-H___608	Homo sapiens	Modern human	known source	NA	Hair	Keratin	-109.4884003	2.915511818	NA	NA	NA	-118.7917667	55.17243333	1.83	0.3	55.1724	-118.792	3
1844	Vernon / Vernon (Cold Stream)	NA	NA	NA	19	3922	S11-H___609	Homo sapiens	Modern human	known source	NA	Hair	Keratin	-86.59571128	3.02361785	NA	NA	NA	-119.2710333	50.26675	1.89	0.3	50.2668	-119.271	3
1844	Vernon / Vernon (Cold Stream)	NA	NA	NA	19	3884	S11-H___610	Homo sapiens	Modern human	known source	NA	Hair	Keratin	-87.33998465	2.774590509	NA	NA	NA	-119.2710333	50.26675	1.93	0.3	50.2668	-119.271	3
1881	Edmonton / St.Albert / Sherwood Park	NA	NA	NA	19	4017	S11-H___611	Homo sapiens	Modern human	known source	NA	Hair	Keratin	-102.0074974	2.498052299	NA	NA	NA	-113.5006833	53.53808333	1.27	0.3	53.5381	-113.501	3
1845	Grande Prairie	NA	NA	NA	19	3889	S11-H___613	Homo sapiens	Modern human	known source	NA	Hair	Keratin	-114.1977068	3.387106488	NA	NA	NA	-118.7917667	55.17243333	0.63	0.3	55.1724	-118.792	3
1844	Vernon / Vernon (Cold Stream)	NA	NA	NA	19	3885	S11-H___614	Homo sapiens	Modern human	known source	NA	Hair	Keratin	-85.20685107	2.789391967	NA	NA	NA	-119.2710333	50.26675	1.95	0.3	50.2668	-119.271	3
1869	Kelowna	NA	NA	NA	19	3945	S11-H___615	Homo sapiens	Modern human	known source	NA	Hair	Keratin	-99.05973948	3.094459903	NA	NA	NA	-119.4953833	49.88905	1.72	0.3	49.889	-119.495	3
1838	Drumheller (20 miles north) / Drumheller	NA	NA	NA	19	3871	S11-H___616	Homo sapiens	Modern human	known source	NA	Hair	Keratin	-96.2210393	2.754856353	NA	NA	NA	-112.7065167	51.46561667	1.42	0.3	51.4656	-112.707	3
1912	Lethbridge	NA	NA	NA	19	4058	S11-H___618	Homo sapiens	Modern human	known source	NA	Hair	Keratin	-91.48731607	2.563013271	NA	NA	NA	-112.8134333	49.69606667	1.53	0.3	49.6961	-112.813	3
1858	Sardis	NA	NA	NA	19	3926	S11-H___619	Homo sapiens	Modern human	known source	NA	Hair	Keratin	-95.21855183	2.466906705	NA	NA	NA	-121.9537667	49.1275	1.265	0.3	49.1275	-121.954	3
1841	Calgary	NA	NA	NA	19	3877	S11-H___620	Homo sapiens	Modern human	known source	NA	Hair	Keratin	-103.0513176	2.702671562	NA	NA	NA	-114.0448833	51.0672	1.3	0.3	51.0672	-114.045	3
1881	Edmonton / St.Albert / Sherwood Park	NA	NA	NA	19	3969	S11-H___621	Homo sapiens	Modern human	known source	NA	Hair	Keratin	-89.14854227	2.815408756	NA	NA	NA	-113.5006833	53.53808333	1.6	0.3	53.5381	-113.501	3
1844	Vernon / Vernon (Cold Stream)	NA	NA	NA	19	3923	S11-H___623	Homo sapiens	Modern human	known source	NA	Hair	Keratin	-77.43270499	2.507621739	NA	NA	NA	-119.2710333	50.26675	2.14	0.3	50.2668	-119.271	3
1845	Grande Prairie	NA	NA	NA	19	3891	S11-H___624	Homo sapiens	Modern human	known source	NA	Hair	Keratin	-104.7342116	2.879851576	NA	NA	NA	-118.7917667	55.17243333	1.87	0.3	55.1724	-118.792	3
1873	Red Deer	NA	NA	NA	19	3951	S11-H___625	Homo sapiens	Modern human	known source	NA	Hair	Keratin	-98.38482311	2.990960208	NA	NA	NA	-113.7963333	52.27421667	1.71	0.3	52.2742	-113.796	3
1881	Edmonton / St.Albert / Sherwood Park	NA	NA	NA	19	3970	S11-H___626	Homo sapiens	Modern human	known source	NA	Hair	Keratin	-81.28140141	2.151865944	NA	NA	NA	-113.5006833	53.53808333	1.85	0.3	53.5381	-113.501	3
1908	Radium Hot Springs	NA	NA	NA	19	4044	S11-H___627	Homo sapiens	Modern human	known source	NA	Hair	Keratin	-101.8957726	2.745562814	NA	NA	NA	-116.0713667	50.62025	0.77	0.3	50.6203	-116.071	3
1891	Fort McMurray	NA	NA	NA	19	4000	S11-H___628	Homo sapiens	Modern human	known source	NA	Hair	Keratin	-93.73751012	3.024480667	NA	NA	NA	-111.4525167	56.75795	2.42	0.3	56.7579	-111.453	3
1900	Rosedale	NA	NA	NA	19	4029	S11-H___629	Homo sapiens	Modern human	known source	NA	Hair	Keratin	-94.1587711	2.924079358	NA	NA	NA	-121.8050333	49.18233333	1.3	0.3	49.1823	-121.805	3
1838	Drumheller (20 miles north) / Drumheller	NA	NA	NA	19	3872	S11-H___630	Homo sapiens	Modern human	known source	NA	Hair	Keratin	-106.9638795	2.887168579	NA	NA	NA	-112.7065167	51.46561667	1.12	0.3	51.4656	-112.707	3
1892	Kamloops - Rural	NA	NA	NA	19	4006	S11-H___631	Homo sapiens	Modern human	known source	NA	Hair	Keratin	-100.0892574	3.097183042	NA	NA	NA	-119.8900333	50.58993333	1	0.3	50.5899	-119.89	3
1860	Spruce Grove	NA	NA	NA	19	3931	S11-H___632	Homo sapiens	Modern human	known source	NA	Hair	Keratin	-97.92549202	3.009430346	NA	NA	NA	-113.9179167	53.54216667	1.31	0.3	53.5422	-113.918	3
1891	Fort McMurray	NA	NA	NA	19	4001	S11-H___633	Homo sapiens	Modern human	known source	NA	Hair	Keratin	-94.92255442	2.641311124	NA	NA	NA	-111.4525167	56.75795	1.44	0.3	56.7579	-111.453	3
1838	Drumheller (20 miles north) / Drumheller	NA	NA	NA	19	3873	S11-H___634	Homo sapiens	Modern human	known source	NA	Hair	Keratin	-108.3335066	3.24102052	NA	NA	NA	-112.7065167	51.46561667	0.86	0.3	51.4656	-112.707	3
1881	Edmonton / St.Albert / Sherwood Park	NA	NA	NA	19	3971	S11-H___635	Homo sapiens	Modern human	known source	NA	Hair	Keratin	-104.710899	3.017667577	NA	NA	NA	-113.5006833	53.53808333	1.55	0.3	53.5381	-113.501	3
1896	Revelstoke	NA	NA	NA	19	4041	S11-H___636	Homo sapiens	Modern human	known source	NA	Hair	Keratin	-110.1608074	3.201180068	NA	NA	NA	-118.1992	50.9984	2.68	0.3	50.9984	-118.199	3
1871	Banff	NA	NA	NA	19	3947	S11-H___638	Homo sapiens	Modern human	known source	NA	Hair	Keratin	-93.35983942	2.227714664	NA	NA	NA	-115.57195	51.1781	2.54	0.3	51.1781	-115.572	3
1846	Ashcroft	NA	NA	NA	19	3894	S11-H___639	Homo sapiens	Modern human	known source	NA	Hair	Keratin	-91.75458215	2.952425684	NA	NA	NA	-121.2809833	50.73336667	1.7	0.3	50.7334	-121.281	3
1836	North Vancouver	NA	NA	NA	19	3868	S11-H___640	Homo sapiens	Modern human	known source	NA	Hair	Keratin	-81.72408418	2.024913811	NA	NA	NA	-123.0682333	49.31965	1.01	0.3	49.3196	-123.068	3
1873	Red Deer	NA	NA	NA	19	3952	S11-H___641	Homo sapiens	Modern human	known source	NA	Hair	Keratin	-107.5264526	2.888958831	NA	NA	NA	-113.7963333	52.27421667	1.32	0.3	52.2742	-113.796	3
1891	Fort McMurray	NA	NA	NA	19	4002	S11-H___642	Homo sapiens	Modern human	known source	NA	Hair	Keratin	-106.6105887	3.251773716	NA	NA	NA	-111.4525167	56.75795	0.94	0.3	56.7579	-111.453	3
1881	Edmonton / St.Albert / Sherwood Park	NA	NA	NA	19	3980	S11-H___643	Homo sapiens	Modern human	known source	NA	Hair	Keratin	-99.52852803	3.122803228	NA	NA	NA	-113.5006833	53.53808333	1.82	0.3	53.5381	-113.501	3
1899	Elkford	NA	NA	NA	19	4027	S11-H___644	Homo sapiens	Modern human	known source	NA	Hair	Keratin	-103.4330558	2.959474162	NA	NA	NA	-114.9239333	50.00605	0.79	0.3	50.0061	-114.924	3
1898	Trail	NA	NA	NA	19	4025	S11-H___646	Homo sapiens	Modern human	known source	NA	Hair	Keratin	-85.25026269	2.670647819	NA	NA	NA	-117.6623333	49.0993	2.84	0.3	49.0993	-117.662	3
1848	Hanna	NA	NA	NA	19	3902	S11-H___647	Homo sapiens	Modern human	known source	NA	Hair	Keratin	-84.95602548	2.86488445	NA	NA	NA	-111.99415	51.64446667	2.71	0.3	51.6445	-111.994	3
1855	Terrace / Terrace - rural	NA	NA	NA	19	3917	S11-H___648	Homo sapiens	Modern human	known source	NA	Hair	Keratin	-94.00319123	3.033097625	NA	NA	NA	-128.6002333	54.51698333	1.52	0.3	54.517	-128.6	3
1880	Quesnel	NA	NA	NA	19	4008	S11-H___649	Homo sapiens	Modern human	known source	NA	Hair	Keratin	-94.51061116	2.542696906	NA	NA	NA	-122.4853167	52.98023333	1.72	0.3	52.9802	-122.485	3
1848	Hanna	NA	NA	NA	19	3903	S11-H___650	Homo sapiens	Modern human	known source	NA	Hair	Keratin	-105.0794057	2.768152134	NA	NA	NA	-111.99415	51.64446667	1.56	0.3	51.6445	-111.994	3
1881	Edmonton / St.Albert / Sherwood Park	NA	NA	NA	19	3981	S11-H___651	Homo sapiens	Modern human	known source	NA	Hair	Keratin	-93.29711644	2.601817762	NA	NA	NA	-113.5006833	53.53808333	1.65	0.3	53.5381	-113.501	3
1876	Langley city	NA	NA	NA	19	3979	S11-H___653	Homo sapiens	Modern human	known source	NA	Hair	Keratin	-85.36588973	2.623663047	NA	NA	NA	-122.65525	49.0988	2.01	0.3	49.0988	-122.655	3
1832	Burns Lake	NA	NA	NA	19	3860	S11-H___654	Homo sapiens	Modern human	known source	NA	Hair	Keratin	-96.84751595	2.78928541	NA	NA	NA	-125.7613333	54.22311667	3.44	0.3	54.2231	-125.761	3
1912	Lethbridge	NA	NA	NA	19	4059	S11-H___655	Homo sapiens	Modern human	known source	NA	Hair	Keratin	-109.5018056	3.055416991	NA	NA	NA	-112.8134333	49.69606667	0.88	0.3	49.6961	-112.813	3
1869	Kelowna	NA	NA	NA	19	3967	S11-H___656	Homo sapiens	Modern human	known source	NA	Hair	Keratin	-93.28775397	2.773971476	NA	NA	NA	-119.4953833	49.88905	1.96	0.3	49.889	-119.495	3
1910	Medicine Hat	NA	NA	NA	19	4046	S11-H___657	Homo sapiens	Modern human	known source	NA	Hair	Keratin	-93.50160465	2.501008131	NA	NA	NA	-110.6776	50.04155	1.85	0.3	50.0415	-110.678	3
1881	Edmonton / St.Albert / Sherwood Park	NA	NA	NA	19	4018	S11-H___658	Homo sapiens	Modern human	known source	NA	Hair	Keratin	-91.51892125	3.163142914	NA	NA	NA	-113.5006833	53.53808333	1.05	0.3	53.5381	-113.501	3
1858	Sardis	NA	NA	NA	19	3927	S11-H___660	Homo sapiens	Modern human	known source	NA	Hair	Keratin	-83.53218312	2.640043204	NA	NA	NA	-121.9537667	49.1275	3.435	0.3	49.1275	-121.954	3
1866	Prince George	NA	NA	NA	19	4014	S11-H___661	Homo sapiens	Modern human	known source	NA	Hair	Keratin	-91.31993536	2.463617118	NA	NA	NA	-122.7524167	53.91273333	1.36	0.3	53.9127	-122.752	3
1848	Hanna	NA	NA	NA	19	3904	S11-H___662	Homo sapiens	Modern human	known source	NA	Hair	Keratin	-106.4356443	3.255013156	NA	NA	NA	-111.99415	51.64446667	0.55	0.3	51.6445	-111.994	3
1910	Medicine Hat	NA	NA	NA	19	4047	S11-H___663	Homo sapiens	Modern human	known source	NA	Hair	Keratin	-90.89608415	2.534039484	NA	NA	NA	-110.6776	50.04155	2.07	0.3	50.0415	-110.678	3
1904	Peace River	NA	NA	NA	19	4036	S11-H___664	Homo sapiens	Modern human	known source	NA	Hair	Keratin	-108.0117212	2.818197057	NA	NA	NA	-117.2929	56.23778333	0.43	0.3	56.2378	-117.293	3
1841	Calgary	NA	NA	NA	19	3984	S11-H___666	Homo sapiens	Modern human	known source	NA	Hair	Keratin	-100.6559051	2.969869223	NA	NA	NA	-114.0448833	51.0672	1.32	0.3	51.0672	-114.045	3
1847	Prince Rupert	NA	NA	NA	19	3896	S11-H___668	Homo sapiens	Modern human	known source	NA	Hair	Keratin	-86.36534458	2.277395885	NA	NA	NA	-130.3299833	54.31215	1.57	0.3	54.3121	-130.33	3
1864	Surrey	NA	NA	NA	19	3937	S11-H___670	Homo sapiens	Modern human	known source	NA	Hair	Keratin	-91.99621182	2.466326701	NA	NA	NA	-122.8459333	49.14885	0.95	0.3	49.1488	-122.846	3
1875	Glenwood	NA	NA	NA	19	3960	S11-H___671	Homo sapiens	Modern human	known source	NA	Hair	Keratin	-99.08058128	2.960139316	NA	NA	NA	-113.5225833	49.3578	1.06	0.3	49.3578	-113.523	3
1845	Grande Prairie	NA	NA	NA	19	3892	S11-H___672	Homo sapiens	Modern human	known source	NA	Hair	Keratin	-96.51379962	3.259096331	NA	NA	NA	-118.7917667	55.17243333	1.19	0.3	55.1724	-118.792	3
1834	Hope	NA	NA	NA	19	3864	S11-H___673	Homo sapiens	Modern human	known source	NA	Hair	Keratin	-85.51898978	2.439557996	NA	NA	NA	-121.4261	49.37516667	3.29	0.3	49.3752	-121.426	3
1854	Castlegar	NA	NA	NA	19	3914	S11-H___674	Homo sapiens	Modern human	known source	NA	Hair	Keratin	-96.52193345	3.291686005	NA	NA	NA	-117.6659	49.32523333	1.06	0.3	49.3252	-117.666	3
1880	Quesnel	NA	NA	NA	19	4034	S11-H___676	Homo sapiens	Modern human	known source	NA	Hair	Keratin	-99.03793543	3.004296379	NA	NA	NA	-122.4853167	52.98023333	1.11	0.3	52.9802	-122.485	3
1849	Nelson	NA	NA	NA	19	3905	S11-H___677	Homo sapiens	Modern human	known source	NA	Hair	Keratin	-91.82260347	2.685980784	NA	NA	NA	-117.2791667	49.50863333	2.06	0.3	49.5086	-117.279	3
1904	Peace River	NA	NA	NA	19	4037	S11-H___678	Homo sapiens	Modern human	known source	NA	Hair	Keratin	-119.9732775	3.057973493	NA	NA	NA	-117.2929	56.23778333	-0.59	0.3	56.2378	-117.293	3
1833	Fernie	NA	NA	NA	19	3862	S11-H___679	Homo sapiens	Modern human	known source	NA	Hair	Keratin	-99.5358185	2.563544156	NA	NA	NA	-115.0579	49.51073333	2.135	0.3	49.5107	-115.058	3
1912	Lethbridge	NA	NA	NA	19	4056	S11-H___680	Homo sapiens	Modern human	known source	NA	Hair	Keratin	-95.43303009	3.047245028	NA	NA	NA	-112.8134333	49.69606667	1.01	0.3	49.6961	-112.813	3
1851	Williams Lake	NA	NA	NA	19	3907	S11-H___682	Homo sapiens	Modern human	known source	NA	Hair	Keratin	-95.16721148	2.892808511	NA	NA	NA	-122.1385	52.12975	1.92	0.3	52.1297	-122.138	3
1859	Beaver Lodge	NA	NA	NA	19	3929	S11-H___683	Homo sapiens	Modern human	known source	NA	Hair	Keratin	-110.1358109	3.376203564	NA	NA	NA	-119.424	55.20475	2.06	0.3	55.2048	-119.424	3
1882	Pincher Creek - Rural / Rural Pincher Creek	NA	NA	NA	19	3974	S11-H___684	Homo sapiens	Modern human	known source	NA	Hair	Keratin	-97.48340075	2.931262984	NA	NA	NA	-113.9424167	49.4958	1.32	0.3	49.4958	-113.942	3
1873	Red Deer	NA	NA	NA	19	3953	S11-H___686	Homo sapiens	Modern human	known source	NA	Hair	Keratin	-100.6878143	3.156211834	NA	NA	NA	-113.7963333	52.27421667	1.67	0.3	52.2742	-113.796	3
1892	Kamloops - Rural	NA	NA	NA	19	4007	S11-H___687	Homo sapiens	Modern human	known source	NA	Hair	Keratin	-118.4008711	3.620356903	NA	NA	NA	-119.8900333	50.58993333	0.71	0.3	50.5899	-119.89	3
1835	Port Alberni	NA	NA	NA	19	3865	S11-H___688	Homo sapiens	Modern human	known source	NA	Hair	Keratin	-96.75329001	2.756823295	NA	NA	NA	-124.7996833	49.24671667	0.38	0.3	49.2467	-124.8	3
1874	Merritt	NA	NA	NA	19	3957	S11-H___689	Homo sapiens	Modern human	known source	NA	Hair	Keratin	-89.62074272	2.515375723	NA	NA	NA	-120.7809333	50.11873333	1.59	0.3	50.1187	-120.781	3
1896	Revelstoke	NA	NA	NA	19	4050	S11-H___690	Homo sapiens	Modern human	known source	NA	Hair	Keratin	-99.21142658	3.151485201	NA	NA	NA	-118.1992	50.9984	1.24	0.3	50.9984	-118.199	3
1841	Calgary	NA	NA	NA	19	3878	S11-H___692	Homo sapiens	Modern human	known source	NA	Hair	Keratin	-95.00771916	2.768330419	NA	NA	NA	-114.0448833	51.0672	1.69	0.3	51.0672	-114.045	3
1863	Whitecourt	NA	NA	NA	19	3936	S11-H___693	Homo sapiens	Modern human	known source	NA	Hair	Keratin	-94.43096226	2.559685371	NA	NA	NA	-115.6808833	54.13808333	1.77	0.3	54.1381	-115.681	3
1841	Calgary	NA	NA	NA	19	3879	S11-H___694	Homo sapiens	Modern human	known source	NA	Hair	Keratin	-98.96886015	3.212964952	NA	NA	NA	-114.0448833	51.0672	0.49	0.3	51.0672	-114.045	3
1841	Calgary	NA	NA	NA	19	3880	S11-H___695	Homo sapiens	Modern human	known source	NA	Hair	Keratin	-97.88628497	2.645496307	NA	NA	NA	-114.0448833	51.0672	2.31	0.3	51.0672	-114.045	3
1873	Red Deer	NA	NA	NA	19	3954	S11-H___696	Homo sapiens	Modern human	known source	NA	Hair	Keratin	-90.96441318	2.59857482	NA	NA	NA	-113.7963333	52.27421667	2.82	0.3	52.2742	-113.796	3
1873	Red Deer	NA	NA	NA	19	3987	S11-H___699	Homo sapiens	Modern human	known source	NA	Hair	Keratin	-96.79047759	2.91613962	NA	NA	NA	-113.7963333	52.27421667	1.34	0.3	52.2742	-113.796	3
1881	Edmonton / St.Albert / Sherwood Park	NA	NA	NA	19	4019	S11-H___700	Homo sapiens	Modern human	known source	NA	Hair	Keratin	-102.0976007	3.332260267	NA	NA	NA	-113.5006833	53.53808333	2.03	0.3	53.5381	-113.501	3
1883	Kamloops - Rural	NA	NA	NA	19	3975	S11-H___701	Homo sapiens	Modern human	known source	NA	Hair	Keratin	-89.61481711	2.74140366	NA	NA	NA	-119.9585167	50.61073333	2.28	0.3	50.6107	-119.959	3
1890	Vancouver	NA	NA	NA	19	3998	S11-H___702	Homo sapiens	Modern human	known source	NA	Hair	Keratin	-94.53566752	2.768402882	NA	NA	NA	-123.0991167	49.27228333	1.72	0.3	49.2723	-123.099	3
1873	Red Deer	NA	NA	NA	19	3988	S11-H___703	Homo sapiens	Modern human	known source	NA	Hair	Keratin	-99.72360143	2.891571278	NA	NA	NA	-113.7963333	52.27421667	2.1	0.3	52.2742	-113.796	3
1877	Tofino	NA	NA	NA	19	3962	S11-H___704	Homo sapiens	Modern human	known source	NA	Hair	Keratin	-94.28652936	2.588500492	NA	NA	NA	-125.9040833	49.15283333	0.805	0.3	49.1528	-125.904	3
1897	Kelowna (Westbank)	NA	NA	NA	19	4024	S11-H___705	Homo sapiens	Modern human	known source	NA	Hair	Keratin	-96.04529511	3.165654031	NA	NA	NA	-119.6260333	49.82963333	1.45	0.3	49.8296	-119.626	3
1874	Merritt	NA	NA	NA	19	3958	S11-H___706	Homo sapiens	Modern human	known source	NA	Hair	Keratin	-93.91962987	2.637437055	NA	NA	NA	-120.7809333	50.11873333	1.76	0.3	50.1187	-120.781	3
1847	Prince Rupert	NA	NA	NA	19	3897	S11-H___708	Homo sapiens	Modern human	known source	NA	Hair	Keratin	-94.12482397	2.844137358	NA	NA	NA	-130.3299833	54.31215	1.84	0.3	54.3121	-130.33	3
1872	Chetwynd / Chetwynd (7 km away)	NA	NA	NA	19	4009	S11-H___709	Homo sapiens	Modern human	known source	NA	Hair	Keratin	-111.6032266	3.648608072	NA	NA	NA	-121.6416667	55.69563333	1.65	0.3	55.6956	-121.642	3
1868	Langley township	NA	NA	NA	19	3943	S11-H___710	Homo sapiens	Modern human	known source	NA	Hair	Keratin	-84.43266627	2.374658063	NA	NA	NA	-122.6047167	49.0876	1.36	0.3	49.0876	-122.605	3
1909	Creston	NA	NA	NA	19	4062	S11-H___711	Homo sapiens	Modern human	known source	NA	Hair	Keratin	-92.59326132	2.413515151	NA	NA	NA	-116.5038833	49.0951	3.42	0.3	49.0951	-116.504	3
1869	Kelowna	NA	NA	NA	19	3993	S11-H___712	Homo sapiens	Modern human	known source	NA	Hair	Keratin	-95.94634227	2.975067793	NA	NA	NA	-119.4953833	49.88905	2.19	0.3	49.889	-119.495	3
1915	Golden / Golden - rural	NA	NA	NA	19	4066	S11-H___713	Homo sapiens	Modern human	known source	NA	Hair	Keratin	-87.29966184	2.530798157	NA	NA	NA	-116.9660167	51.29611667	1.88	0.3	51.2961	-116.966	3
1881	Edmonton / St.Albert / Sherwood Park	NA	NA	NA	19	3982	S11-H___714	Homo sapiens	Modern human	known source	NA	Hair	Keratin	-107.4126873	3.392365211	NA	NA	NA	-113.5006833	53.53808333	1.52	0.3	53.5381	-113.501	3
1870	Athabasca	NA	NA	NA	19	3976	S11-H___715	Homo sapiens	Modern human	known source	NA	Hair	Keratin	-111.6812338	3.404846243	NA	NA	NA	-113.2571333	54.71936667	0.3	0.3	54.7194	-113.257	3
1847	Prince Rupert	NA	NA	NA	19	3898	S11-H___716	Homo sapiens	Modern human	known source	NA	Hair	Keratin	-103.9620076	2.916756775	NA	NA	NA	-130.3299833	54.31215	0.74	0.3	54.3121	-130.33	3
1862	White Rock	NA	NA	NA	19	3935	S11-H___717	Homo sapiens	Modern human	known source	NA	Hair	Keratin	-91.58417289	3.021629117	NA	NA	NA	-122.80365	49.02203333	1.76	0.3	49.022	-122.804	3
1889	Fort St John	NA	NA	NA	19	3996	S11-H___718	Homo sapiens	Modern human	known source	NA	Hair	Keratin	-109.2071828	3.081908152	NA	NA	NA	-120.8478	56.25253333	0.73	0.3	56.2525	-120.848	3
1847	Prince Rupert	NA	NA	NA	19	3899	S11-H___720	Homo sapiens	Modern human	known source	NA	Hair	Keratin	-88.84760225	2.847735672	NA	NA	NA	-130.3299833	54.31215	1.05	0.3	54.3121	-130.33	3
1911	Sparwood	NA	NA	NA	19	4055	S11-H___722	Homo sapiens	Modern human	known source	NA	Hair	Keratin	-100.1859823	3.514179189	NA	NA	NA	-114.8927333	49.72015	2.02	0.3	49.7201	-114.893	3
1879	Dawson Creek	NA	NA	NA	19	3965	S11-H___723	Homo sapiens	Modern human	known source	NA	Hair	Keratin	-96.42078299	2.699132478	NA	NA	NA	-120.2372667	56.75965	1.58	0.3	56.7597	-120.237	3
1867	Burns Lake	NA	NA	NA	19	3942	S11-H___724	Homo sapiens	Modern human	known source	NA	Hair	Keratin	-97.41066388	2.487777071	NA	NA	NA	-125.6729167	54.11178333	1.62	0.3	54.1118	-125.673	3
1866	Prince George	NA	NA	NA	19	3941	S11-H___725	Homo sapiens	Modern human	known source	NA	Hair	Keratin	-105.161163	3.306498308	NA	NA	NA	-122.7524167	53.91273333	1.53	0.3	53.9127	-122.752	3
1901	Coquitlam	NA	NA	NA	19	4030	S11-H___726	Homo sapiens	Modern human	known source	NA	Hair	Keratin	-80.92245034	2.352028961	NA	NA	NA	-122.7965667	49.27646667	1.88	0.3	49.2765	-122.797	3
1845	Grande Prairie	NA	NA	NA	19	3893	S11-H___728	Homo sapiens	Modern human	known source	NA	Hair	Keratin	-101.4084108	3.104966139	NA	NA	NA	-118.7917667	55.17243333	1.63	0.3	55.1724	-118.792	3
1836	North Vancouver	NA	NA	NA	19	3887	S11-H___729	Homo sapiens	Modern human	known source	NA	Hair	Keratin	-90.85806206	2.646131639	NA	NA	NA	-123.0682333	49.31965	1.28	0.3	49.3196	-123.068	3
1896	Revelstoke	NA	NA	NA	19	4051	S11-H___731	Homo sapiens	Modern human	known source	NA	Hair	Keratin	-116.1336946	3.383206235	NA	NA	NA	-118.1992	50.9984	1.54	0.3	50.9984	-118.199	3
1880	Quesnel	NA	NA	NA	19	3966	S11-H___732	Homo sapiens	Modern human	known source	NA	Hair	Keratin	-100.4563085	3.417838975	NA	NA	NA	-122.4853167	52.98023333	0.95	0.3	52.9802	-122.485	3
1855	Terrace / Terrace - rural	NA	NA	NA	19	3918	S11-H___733	Homo sapiens	Modern human	known source	NA	Hair	Keratin	-97.29418729	2.501331736	NA	NA	NA	-128.6002333	54.51698333	0.93	0.3	54.517	-128.6	3
1835	Port Alberni	NA	NA	NA	19	3866	S11-H___734	Homo sapiens	Modern human	known source	NA	Hair	Keratin	-88.65731651	2.626239743	NA	NA	NA	-124.7996833	49.24671667	0.35	0.3	49.2467	-124.8	3
1907	Chase	NA	NA	NA	19	4042	S11-H___736	Homo sapiens	Modern human	known source	NA	Hair	Keratin	-91.91205149	2.70879645	NA	NA	NA	-119.6950667	50.81293333	1.28	0.3	50.8129	-119.695	3
1835	Port Alberni	NA	NA	NA	19	3867	S11-H___738	Homo sapiens	Modern human	known source	NA	Hair	Keratin	-78.24452539	2.297249464	NA	NA	NA	-124.7996833	49.24671667	1.94	0.3	49.2467	-124.8	3
1891	Fort McMurray	NA	NA	NA	19	4003	S11-H___740	Homo sapiens	Modern human	known source	NA	Hair	Keratin	-92.23979756	3.0102569	NA	NA	NA	-111.4525167	56.75795	0.52	0.3	56.7579	-111.453	3
1881	Edmonton / St.Albert / Sherwood Park	NA	NA	NA	19	4020	S11-H___741	Homo sapiens	Modern human	known source	NA	Hair	Keratin	-105.6381937	2.842207346	NA	NA	NA	-113.5006833	53.53808333	1.06	0.3	53.5381	-113.501	3
1855	Terrace / Terrace - rural	NA	NA	NA	19	3968	S11-H___745	Homo sapiens	Modern human	known source	NA	Hair	Keratin	-93.32198677	3.089516107	NA	NA	NA	-128.6002333	54.51698333	1.7	0.3	54.517	-128.6	3
1851	Williams Lake	NA	NA	NA	19	3934	S11-H___746	Homo sapiens	Modern human	known source	NA	Hair	Keratin	-92.62538851	2.646708162	NA	NA	NA	-122.1385	52.12975	1.57	0.3	52.1297	-122.138	3
1902	Kamloops	NA	NA	NA	19	4031	S11-H___747	Homo sapiens	Modern human	known source	NA	Hair	Keratin	-95.49958714	2.75776964	NA	NA	NA	-120.3278167	50.67301667	2.12	0.3	50.673	-120.328	3
1889	Fort St John	NA	NA	NA	19	3997	S11-H___749	Homo sapiens	Modern human	known source	NA	Hair	Keratin	-90.59007272	2.729836735	NA	NA	NA	-120.8478	56.25253333	1.93	0.3	56.2525	-120.848	3
1851	Williams Lake	NA	NA	NA	19	3908	S11-H___751	Homo sapiens	Modern human	known source	NA	Hair	Keratin	-87.73351578	2.434392563	NA	NA	NA	-122.1385	52.12975	1.02	0.3	52.1297	-122.138	3
1877	Tofino	NA	NA	NA	19	3963	S11-H___752	Homo sapiens	Modern human	known source	NA	Hair	Keratin	-82.42116944	2.683716645	NA	NA	NA	-125.9040833	49.15283333	0.4	0.3	49.1528	-125.904	3
1873	Red Deer	NA	NA	NA	19	3955	S11-H___754	Homo sapiens	Modern human	known source	NA	Hair	Keratin	-105.2866008	3.190048779	NA	NA	NA	-113.7963333	52.27421667	3.14	0.3	52.2742	-113.796	3
1906	Delta	NA	NA	NA	19	4040	S11-H___755	Homo sapiens	Modern human	known source	NA	Hair	Keratin	-93.90778847	2.91874691	NA	NA	NA	-122.9125	49.14866667	3.16	0.3	49.1487	-122.912	3
1881	Edmonton / St.Albert / Sherwood Park	NA	NA	NA	19	4021	S11-H___756	Homo sapiens	Modern human	known source	NA	Hair	Keratin	-102.3243671	2.679185689	NA	NA	NA	-113.5006833	53.53808333	1.56	0.3	53.5381	-113.501	3
1902	Kamloops	NA	NA	NA	19	4032	S11-H___757	Homo sapiens	Modern human	known source	NA	Hair	Keratin	-94.98412253	2.82207307	NA	NA	NA	-120.3278167	50.67301667	1.56	0.3	50.673	-120.328	3
1881	Edmonton / St.Albert / Sherwood Park	NA	NA	NA	19	4022	S11-H___758	Homo sapiens	Modern human	known source	NA	Hair	Keratin	-106.8705971	2.910297591	NA	NA	NA	-113.5006833	53.53808333	1.7	0.3	53.5381	-113.501	3
1870	Athabasca	NA	NA	NA	19	3977	S11-H___759	Homo sapiens	Modern human	known source	NA	Hair	Keratin	-92.15575386	2.923867545	NA	NA	NA	-113.2571333	54.71936667	1.57	0.3	54.7194	-113.257	3
1893	Kelowna (Rutland)	NA	NA	NA	19	4010	S11-H___760	Homo sapiens	Modern human	known source	NA	Hair	Keratin	-102.7578175	3.517325099	NA	NA	NA	-119.4135167	49.8958	1.38	0.3	49.8958	-119.414	3
1870	Athabasca	NA	NA	NA	19	3946	S11-H___761	Homo sapiens	Modern human	known source	NA	Hair	Keratin	-105.0762016	3.087621594	NA	NA	NA	-113.2571333	54.71936667	1.04	0.3	54.7194	-113.257	3
1846	Ashcroft	NA	NA	NA	19	3895	S11-H___763	Homo sapiens	Modern human	known source	NA	Hair	Keratin	-89.98339403	2.867916587	NA	NA	NA	-121.2809833	50.73336667	1.89	0.3	50.7334	-121.281	3
1898	Trail	NA	NA	NA	19	4026	S11-H___765	Homo sapiens	Modern human	known source	NA	Hair	Keratin	-87.57491347	2.474082507	NA	NA	NA	-117.6623333	49.0993	1.69	0.3	49.0993	-117.662	3
1858	Sardis	NA	NA	NA	19	3928	S11-H___766	Homo sapiens	Modern human	known source	NA	Hair	Keratin	-101.951486	3.065233909	NA	NA	NA	-121.9537667	49.1275	1.76	0.3	49.1275	-121.954	3
1851	Williams Lake	NA	NA	NA	19	3909	S11-H___768	Homo sapiens	Modern human	known source	NA	Hair	Keratin	-107.4896734	3.675612391	NA	NA	NA	-122.1385	52.12975	0.84	0.3	52.1297	-122.138	3
1851	Williams Lake	NA	NA	NA	19	3910	S11-H___771	Homo sapiens	Modern human	known source	NA	Hair	Keratin	-97.40606116	3.37088069	NA	NA	NA	-122.1385	52.12975	1.61	0.3	52.1297	-122.138	3
1891	Fort McMurray	NA	NA	NA	19	4004	S11-H___774	Homo sapiens	Modern human	known source	NA	Hair	Keratin	-112.651085	3.876767077	NA	NA	NA	-111.4525167	56.75795	0.4	0.3	56.7579	-111.453	3
1881	Edmonton / St.Albert / Sherwood Park	NA	NA	NA	19	3973	S11-H___775	Homo sapiens	Modern human	known source	NA	Hair	Keratin	-112.7204662	3.284589928	NA	NA	NA	-113.5006833	53.53808333	0.55	0.3	53.5381	-113.501	3
1874	Merritt	NA	NA	NA	19	3959	S11-H___776	Homo sapiens	Modern human	known source	NA	Hair	Keratin	-84.84237638	2.621190395	NA	NA	NA	-120.7809333	50.11873333	2.32	0.3	50.1187	-120.781	3
1839	Ashcroft reserve	NA	NA	NA	19	3874	S11-H___778	Homo sapiens	Modern human	known source	NA	Hair	Keratin	-98.12659994	3.076005815	NA	NA	NA	-121.3225833	50.72046667	1.68	0.3	50.7205	-121.323	3
1865	Osoyoos	NA	NA	NA	19	3939	S11-H___782	Homo sapiens	Modern human	known source	NA	Hair	Keratin	-98.91428571	2.716796891	NA	NA	NA	-119.4746333	49.03348333	1.32	0.3	49.0335	-119.475	3
1841	Calgary	NA	NA	NA	19	3881	S11-H___784	Homo sapiens	Modern human	known source	NA	Hair	Keratin	-104.9878511	2.671737966	NA	NA	NA	-114.0448833	51.0672	1.17	0.3	51.0672	-114.045	3
1832	Burns Lake	NA	NA	NA	19	4033	S11-H___786	Homo sapiens	Modern human	known source	NA	Hair	Keratin	-105.9399239	3.27724956	NA	NA	NA	-125.7613333	54.22311667	1.21	0.3	54.2231	-125.761	3
1847	Prince Rupert	NA	NA	NA	19	3900	S11-H___787	Homo sapiens	Modern human	known source	NA	Hair	Keratin	-84.27191982	2.982091826	NA	NA	NA	-130.3299833	54.31215	1.02	0.3	54.3121	-130.33	3
1867	Burns Lake	NA	NA	NA	19	3978	S11-H___790	Homo sapiens	Modern human	known source	NA	Hair	Keratin	-95.73716708	2.448920084	NA	NA	NA	-125.6729167	54.11178333	1.3	0.3	54.1118	-125.673	3
1876	Langley city	NA	NA	NA	19	3961	S11-H___791	Homo sapiens	Modern human	known source	NA	Hair	Keratin	-90.69007987	2.665844933	NA	NA	NA	-122.65525	49.0988	2.95	0.3	49.0988	-122.655	3
1832	Burns Lake	NA	NA	NA	19	3861	S11-H___792	Homo sapiens	Modern human	known source	NA	Hair	Keratin	-95.51106915	3.087005341	NA	NA	NA	-125.7613333	54.22311667	2.33	0.3	54.2231	-125.761	3
1864	Surrey	NA	NA	NA	19	3938	S11-H___795	Homo sapiens	Modern human	known source	NA	Hair	Keratin	-94.31221737	2.843970747	NA	NA	NA	-122.8459333	49.14885	2.17	0.3	49.1488	-122.846	3
1847	Prince Rupert	NA	NA	NA	19	3901	S11-H___797	Homo sapiens	Modern human	known source	NA	Hair	Keratin	-78.93666259	2.374800782	NA	NA	NA	-130.3299833	54.31215	1.25	0.3	54.3121	-130.33	3
1891	Fort McMurray	NA	NA	NA	19	4005	S11-H___798	Homo sapiens	Modern human	known source	NA	Hair	Keratin	-93.67696773	3.004779819	NA	NA	NA	-111.4525167	56.75795	0.62	0.3	56.7579	-111.453	3
1849	Nelson	NA	NA	NA	19	3956	S11-H___801	Homo sapiens	Modern human	known source	NA	Hair	Keratin	-90.90803594	2.688776236	NA	NA	NA	-117.2791667	49.50863333	2	0.3	49.5086	-117.279	3
1912	Lethbridge	NA	NA	NA	19	4057	S11-H___803	Homo sapiens	Modern human	known source	NA	Hair	Keratin	-100.3979704	2.793474616	NA	NA	NA	-112.8134333	49.69606667	2.65	0.3	49.6961	-112.813	3
1913	Grand Forks	NA	NA	NA	19	4063	S11-H___806	Homo sapiens	Modern human	known source	NA	Hair	Keratin	-97.77019448	2.493296857	NA	NA	NA	-118.4557333	49.0292	2.05	0.3	49.0292	-118.456	3
1908	Radium Hot Springs	NA	NA	NA	19	4053	S11-H___807	Homo sapiens	Modern human	known source	NA	Hair	Keratin	-108.2226424	3.207394812	NA	NA	NA	-116.0713667	50.62025	1.17	0.3	50.6203	-116.071	3
1884	Canmore	NA	NA	NA	19	4061	S11-H___808	Homo sapiens	Modern human	known source	NA	Hair	Keratin	-114.3560421	3.29754493	NA	NA	NA	-115.3524167	51.08881667	2.11	0.3	51.0888	-115.352	3
1896	Revelstoke	NA	NA	NA	19	4016	S11-H___813	Homo sapiens	Modern human	known source	NA	Hair	Keratin	-100.97894	2.911362041	NA	NA	NA	-118.1992	50.9984	1.94	0.3	50.9984	-118.199	3
1833	Fernie	NA	NA	NA	19	3863	S11-H___816	Homo sapiens	Modern human	known source	NA	Hair	Keratin	-97.40471031	2.608463025	NA	NA	NA	-115.0579	49.51073333	1.57	0.3	49.5107	-115.058	3
1875	Glenwood	NA	NA	NA	19	4049	S11-H___819	Homo sapiens	Modern human	known source	NA	Hair	Keratin	-106.8404258	3.445915216	NA	NA	NA	-113.5225833	49.3578	2	0.3	49.3578	-113.523	3
1915	Golden / Golden - rural	NA	NA	NA	19	4067	S11-H___823	Homo sapiens	Modern human	known source	NA	Hair	Keratin	-103.5115463	2.949032179	NA	NA	NA	-116.9660167	51.29611667	1.1	0.3	51.2961	-116.966	3
1884	Canmore	NA	NA	NA	19	3989	S11-H___824	Homo sapiens	Modern human	known source	NA	Hair	Keratin	-107.1067109	3.226355076	NA	NA	NA	-115.3524167	51.08881667	2.2	0.3	51.0888	-115.352	3
1899	Elkford	NA	NA	NA	19	4028	S11-H___826	Homo sapiens	Modern human	known source	NA	Hair	Keratin	-101.2568427	3.220493217	NA	NA	NA	-114.9239333	50.00605	1.54	0.3	50.0061	-114.924	3
1875	Glenwood	NA	NA	NA	19	3986	S11-H___827	Homo sapiens	Modern human	known source	NA	Hair	Keratin	-115.7458087	3.656538137	NA	NA	NA	-113.5225833	49.3578	1.31	0.3	49.3578	-113.523	3
1834	Hope	NA	NA	NA	19	4023	S11-H___829	Homo sapiens	Modern human	known source	NA	Hair	Keratin	-82.83387177	2.417670225	NA	NA	NA	-121.4261	49.37516667	1.8	0.3	49.3752	-121.426	3
1912	Lethbridge	NA	NA	NA	19	4060	S11-H___831	Homo sapiens	Modern human	known source	NA	Hair	Keratin	-102.4942958	3.065966018	NA	NA	NA	-112.8134333	49.69606667	0.98	0.3	49.6961	-112.813	3
1909	Creston	NA	NA	NA	19	4045	S11-H___832	Homo sapiens	Modern human	known source	NA	Hair	Keratin	-99.80848568	3.367707952	NA	NA	NA	-116.5038833	49.0951	1.53	0.3	49.0951	-116.504	3
1887	Midway	NA	NA	NA	19	3992	S11-H___837	Homo sapiens	Modern human	known source	NA	Hair	Keratin	-99.46023639	2.768696446	NA	NA	NA	-118.7751833	49.01025	1.24	0.3	49.0103	-118.775	3
1854	Castlegar	NA	NA	NA	19	3916	S11-H___839	Homo sapiens	Modern human	known source	NA	Hair	Keratin	-96.08310991	3.120824839	NA	NA	NA	-117.6659	49.32523333	1.8	0.3	49.3252	-117.666	3
1907	Chase	NA	NA	NA	19	4043	S11-H___841	Homo sapiens	Modern human	known source	NA	Hair	Keratin	-99.81101268	2.836942449	NA	NA	NA	-119.6950667	50.81293333	0.73	0.3	50.8129	-119.695	3
1840	Winlaw	NA	NA	NA	19	3875	S11-H___846	Homo sapiens	Modern human	known source	NA	Hair	Keratin	-100.8130347	3.135163003	NA	NA	NA	-117.55695	49.62735	0.68	0.3	49.6273	-117.557	3
1903	Salmon Arm	NA	NA	NA	19	4054	S11-H___849	Homo sapiens	Modern human	known source	NA	Hair	Keratin	-94.95163064	2.720325877	NA	NA	NA	-119.2736833	50.70351667	2.15	0.3	50.7035	-119.274	3
005-001	Huixtla, Chiapas	NA	Mexico	Mex hair - Huixtla	NA	B2021-165-104	NA	Homo sapiens	Modern human	NA	NA	Hair	Keratin	-55.715	2	NA	NA	NA	-92.46242344	15.13499293	4	0.5	15.135	-92.4624	2
005-002	Huixtla, Chiapas	NA	Mexico	Mex hair - Huixtla	NA	B2021-165-106	NA	Homo sapiens	Modern human	NA	NA	Hair	Keratin	-62.13	2	NA	NA	NA	-92.46576562	15.13752163	3.9	0.5	15.1375	-92.4658	2
005-003	Huixtla, Chiapas	NA	Mexico	Mex hair - Huixtla	NA	B2021-165-108	NA	Homo sapiens	Modern human	NA	NA	Hair	Keratin	-60.23	2	NA	NA	NA	-92.46037834	15.14090296	3.8	0.5	15.1409	-92.4604	2
007-002	San Pedro Pochutla, Oaxaca	NA	Mexico	Mex hair - San pedro Pochutla	NA	B2021-165-113	NA	Homo sapiens	Modern human	NA	NA	Hair	Keratin	-54.32	2	NA	NA	NA	-96.46584583	15.74321161	5.6	0.5	15.7432	-96.4658	2
007-001	San Pedro Pochutla, Oaxaca	NA	Mexico	Mex hair - San pedro Pochutla	NA	B2021-165-112	NA	Homo sapiens	Modern human	NA	NA	Hair	Keratin	-58.31	2	NA	NA	NA	-96.46664838	15.74572948	4.2	0.5	15.7457	-96.4667	2
007-003	San Pedro Pochutla, Oaxaca	NA	Mexico	Mex hair - San pedro Pochutla	NA	B2021-165-114	NA	Homo sapiens	Modern human	NA	NA	Hair	Keratin	-59.79	2	NA	NA	NA	-96.46486652	15.74599957	3.6	0.5	15.746	-96.4649	2
008-001	Miahuatlán de Porfirio Díaz, Oaxaca	NA	Mexico	Mex hair - Miahuatlan	NA	B2021-165-068	NA	Homo sapiens	Modern human	NA	NA	Hair	Keratin	-61.69	2	NA	NA	NA	-96.59337016	16.32533872	5	0.5	16.3253	-96.5934	2
008-002	Miahuatlán de Porfirio Díaz, Oaxaca	NA	Mexico	Mex hair - Miahuatlan	NA	B2021-165-067	NA	Homo sapiens	Modern human	NA	NA	Hair	Keratin	-67.53	2	NA	NA	NA	-96.59299059	16.32849844	4.1	0.5	16.3285	-96.593	2
008-003	Miahuatlán de Porfirio Díaz, Oaxaca	NA	Mexico	Mex hair - Miahuatlan	NA	B2021-165-065	NA	Homo sapiens	Modern human	NA	NA	Hair	Keratin	-71.3	2	NA	NA	NA	-96.59979229	16.33991477	3.9	0.5	16.3399	-96.5998	2
009-002	San Jacinto Tlacotepec, Oaxaca	NA	Mexico	Mex hair - San gacinto Tlacotepes	NA	B2021-165-063	NA	Homo sapiens	Modern human	NA	NA	Hair	Keratin	-60.01	2	NA	NA	NA	-97.38692549	16.51954227	5	0.5	16.5195	-97.3869	2
009-001	San Jacinto Tlacotepec, Oaxaca	NA	Mexico	Mex hair - San gacinto Tlacotepes	NA	B2021-165-064	NA	Homo sapiens	Modern human	NA	NA	Hair	Keratin	-60.24	2	NA	NA	NA	-97.38612235	16.52038347	5.3	0.5	16.5204	-97.3861	2
006-003	San Juan Guichicovi, Oaxaca	NA	Mexico	Mex hair - San yuan Guichicori	NA	B2021-165-111	NA	Homo sapiens	Modern human	NA	NA	Hair	Keratin	-49.54	2	NA	NA	NA	-95.09437934	16.96033101	4.5	0.5	16.9603	-95.0944	2
006-002	San Juan Guichicovi, Oaxaca	NA	Mexico	Mex hair - San yuan Guichicori	NA	B2021-165-110	NA	Homo sapiens	Modern human	NA	NA	Hair	Keratin	-52.54	2	NA	NA	NA	-95.09406536	16.96129769	4	0.5	16.9613	-95.0941	2
006-001	San Juan Guichicovi, Oaxaca	NA	Mexico	Mex hair - San yuan Guichicori	NA	B2021-165-109	NA	Homo sapiens	Modern human	NA	NA	Hair	Keratin	-56.12	2	NA	NA	NA	-95.0953177	16.96355204	3.4	0.5	16.9636	-95.0953	2
011-001	Atoyac de Álvarez, Guerrero	NA	Mexico	Mex hair - Atoyac de Alvarez 53	NA	B2021-165-058	NA	Homo sapiens	Modern human	NA	NA	Hair	Keratin	-60.13	2	NA	NA	NA	-100.4340383	17.21085532	4.4	0.5	17.2109	-100.434	2
011-002	Atoyac de Álvarez, Guerrero	NA	Mexico	Mex hair - Atoyac de Alvarez 54	NA	B2021-165-056	NA	Homo sapiens	Modern human	NA	NA	Hair	Keratin	-58.445	2	NA	NA	NA	-100.4323238	17.21110834	4.4	0.5	17.2111	-100.432	2
011-003	Atoyac de Álvarez, Guerrero	NA	Mexico	Mex hair - Atoyac de Alvarez 55	NA	B2021-165-055	NA	Homo sapiens	Modern human	NA	NA	Hair	Keratin	-57.03	2	NA	NA	NA	-100.4338576	17.21176526	4.3	0.5	17.2118	-100.434	2
011-004	Atoyac de Álvarez, Guerrero	NA	Mexico	Mex hair - Atoyac de Alvarez 54	NA	B2021-165-054	NA	Homo sapiens	Modern human	NA	NA	Hair	Keratin	-61.9	2	NA	NA	NA	-100.4338576	17.21176526	4.1	0.5	17.2118	-100.434	2
004-002	Plan de Ayala, Chiapas	NA	Mexico	Mex hair - Plan de Ayala	NA	B2021-165-101	NA	Homo sapiens	Modern human	NA	NA	Hair	Keratin	-53.94	2	NA	NA	NA	-93.48635766	17.47378116	4.3	0.5	17.4738	-93.4864	2
004-003	Plan de Ayala, Chiapas	NA	Mexico	Mex hair - Plan de Ayala	NA	B2021-165-103	NA	Homo sapiens	Modern human	NA	NA	Hair	Keratin	-49.45	2	NA	NA	NA	-93.48635766	17.47378116	3.5	0.5	17.4738	-93.4864	2
004-001	Plan de Ayala, Chiapas	NA	Mexico	Mex hair - Plan de Ayala	NA	B2021-165-107	NA	Homo sapiens	Modern human	NA	NA	Hair	Keratin	-47.71	2	NA	NA	NA	-93.48712946	17.47451202	4.1	0.5	17.4745	-93.4871	2
010-001	Tehuitzingo, Puebla	NA	Mexico	Mex hair - Tehuitzingo	NA	B2021-165-061	NA	Homo sapiens	Modern human	NA	NA	Hair	Keratin	-65.9	2	NA	NA	NA	-98.27517187	18.33140609	4.3	0.5	18.3314	-98.2752	2
009-003	San Jacinto Tlacotepec, Oaxaca	NA	Mexico	Mex hair - San gacinto Tlacotepes	NA	B2021-165-062	NA	Homo sapiens	Modern human	NA	NA	Hair	Keratin	-61.39	2	NA	NA	NA	-98.27532006	18.3322784	4.7	0.5	18.3323	-98.2753	2
010-003	Tehuitzingo, Puebla	NA	Mexico	Mex hair - Tehuitzingo	NA	B2021-165-059	NA	Homo sapiens	Modern human	NA	NA	Hair	Keratin	-59.81	2	NA	NA	NA	-98.27532006	18.3322784	5	0.5	18.3323	-98.2753	2
010-002	Tehuitzingo, Puebla	NA	Mexico	Mex hair - Tehuitzingo	NA	B2021-165-060	NA	Homo sapiens	Modern human	NA	NA	Hair	Keratin	-59.6	2	NA	NA	NA	-98.27642986	18.33272712	4.2	0.5	18.3327	-98.2764	2
003-001	Paraíso, Tabasco	NA	Mexico	Mex hair - Paraiso	NA	B2021-165-049	NA	Homo sapiens	Modern human	NA	NA	Hair	Keratin	-53.38	2	NA	NA	NA	-93.21427496	18.39554957	3.5	0.5	18.3955	-93.2143	2
003-003	Paraíso, Tabasco	NA	Mexico	Mex hair - Paraiso	NA	B2021-165-051	NA	Homo sapiens	Modern human	NA	NA	Hair	Keratin	-55.37	2	NA	NA	NA	-93.21112948	18.39991428	3.2	0.5	18.3999	-93.2111	2
003-004	Paraíso, Tabasco	NA	Mexico	Mex hair - Paraiso	NA	B2021-165-052	NA	Homo sapiens	Modern human	NA	NA	Hair	Keratin	-54.45	2	NA	NA	NA	-93.21112948	18.39991428	4.3	0.5	18.3999	-93.2111	2
003-002	Paraíso, Tabasco	NA	Mexico	Mex hair - Paraiso	NA	B2021-165-050	NA	Homo sapiens	Modern human	NA	NA	Hair	Keratin	-51.65	2	NA	NA	NA	-93.20867087	18.40081619	3.5	0.5	18.4008	-93.2087	2
012-003	Huetamo de Núñez, Michoacán	NA	Mexico	Mex hair - Huetamo de Nukez	NA	B2021-165-070	NA	Homo sapiens	Modern human	NA	NA	Hair	Keratin	-67.35	2	NA	NA	NA	-100.9003365	18.62317935	4	0.5	18.6232	-100.9	2
012-002	Huetamo de Núñez, Michoacán	NA	Mexico	Mex hair - Huetamo de Nukez	NA	B2021-165-069	NA	Homo sapiens	Modern human	NA	NA	Hair	Keratin	-66.76	2	NA	NA	NA	-100.9019349	18.62613315	4.2	0.5	18.6261	-100.902	2
012-001	Huetamo de Núñez, Michoacán	NA	Mexico	Mex hair - Huetamo de Nukez 57	NA	B2021-165-053	NA	Homo sapiens	Modern human	NA	NA	Hair	Keratin	-58.28	2	NA	NA	NA	-100.9012997	18.62670008	4	0.5	18.6267	-100.901	2
013-002	Tepalcatepec, Michoacán	NA	Mexico	Mex hair - Tepalcatepec	NA	B2021-165-072	NA	Homo sapiens	Modern human	NA	NA	Hair	Keratin	-64.28	2	NA	NA	NA	-102.845742	19.18880027	4	0.5	19.1888	-102.846	2
013-003	Tepalcatepec, Michoacán	NA	Mexico	Mex hair - Tepalcatepec	NA	B2021-165-073	NA	Homo sapiens	Modern human	NA	NA	Hair	Keratin	-69.74	2	NA	NA	NA	-102.8431749	19.191637	3.3	0.5	19.1916	-102.843	2
013-001	Tepalcatepec, Michoacán	NA	Mexico	Mex hair - Tepalcatepec	NA	B2021-165-071	NA	Homo sapiens	Modern human	NA	NA	Hair	Keratin	-74.08	2	NA	NA	NA	-102.8448005	19.19239397	4.5	0.5	19.1924	-102.845	2
014-001	El Grullo, Jalisco	NA	Mexico	Mex hair - El grullo	NA	B2021-165-074	NA	Homo sapiens	Modern human	NA	NA	Hair	Keratin	-60.06	2	NA	NA	NA	-104.2114479	19.80043202	3.5	0.5	19.8004	-104.211	2
014-002	El Grullo, Jalisco	NA	Mexico	Mex hair - El grullo	NA	B2021-165-075	NA	Homo sapiens	Modern human	NA	NA	Hair	Keratin	-60.98	2	NA	NA	NA	-104.2158897	19.80499101	3.6	0.5	19.805	-104.216	2
014-003	El Grullo, Jalisco	NA	Mexico	Mex hair - El grullo	NA	B2021-165-076	NA	Homo sapiens	Modern human	NA	NA	Hair	Keratin	-63.28	2	NA	NA	NA	-104.2266648	19.80739435	4.4	0.5	19.8074	-104.227	2
016-003	Moroleón, Guanajuato	NA	Mexico	Mex hair - Moroteon	NA	B2021-165-083	NA	Homo sapiens	Modern human	NA	NA	Hair	Keratin	-56.03	2	NA	NA	NA	-101.1827869	20.12796804	5	0.5	20.128	-101.183	2
016-001	Moroleón, Guanajuato	NA	Mexico	Mex hair - Moroteon	NA	B2021-165-081	NA	Homo sapiens	Modern human	NA	NA	Hair	Keratin	-62.12	2	NA	NA	NA	-101.1901155	20.1299541	3.5	0.5	20.13	-101.19	2
016-002	Moroleón, Guanajuato	NA	Mexico	Mex hair - Moroteon	NA	B2021-165-082	NA	Homo sapiens	Modern human	NA	NA	Hair	Keratin	-65.15	2	NA	NA	NA	-101.1889844	20.13184908	3.3	0.5	20.1318	-101.189	2
002-001	Tekax de Álvaro Obregón, Yucatan	NA	Mexico	Mex hair - Tekax	NA	B2021-165-046	NA	Homo sapiens	Modern human	NA	NA	Hair	Keratin	-57.19	2	NA	NA	NA	-89.28569726	20.20120534	6.1	0.5	20.2012	-89.2857	2
002-002	Tekax de Álvaro Obregón, Yucatan	NA	Mexico	Mex hair - Tekax	NA	B2021-165-047	NA	Homo sapiens	Modern human	NA	NA	Hair	Keratin	-55.98	2	NA	NA	NA	-89.28747023	20.20340555	6.7	0.5	20.2034	-89.2875	2
002-003	Tekax de Álvaro Obregón, Yucatan	NA	Mexico	Mex hair - Tekax	NA	B2021-165-048	NA	Homo sapiens	Modern human	NA	NA	Hair	Keratin	-51.81	2	NA	NA	NA	-89.29432566	20.2078044	4	0.5	20.2078	-89.2943	2
001-002	Puerto Morelos, Quintana Roo	NA	Mexico	Mex hair - Puerto moretos 3	NA	B2021-165-043	NA	Homo sapiens	Modern human	NA	NA	Hair	Keratin	-54.2	2	NA	NA	NA	-86.90160179	20.85629645	4.1	0.5	20.8563	-86.9016	2
001-003	Puerto Morelos, Quintana Roo	NA	Mexico	Mex hair - Puerto morelos	NA	B2021-165-044	NA	Homo sapiens	Modern human	NA	NA	Hair	Keratin	-54.9	2	NA	NA	NA	-86.90160179	20.85629645	4.1	0.5	20.8563	-86.9016	2
001-001	Puerto Morelos, Quintana Roo	NA	Mexico	Mex hair - Puerto morelos	NA	B2021-165-102	NA	Homo sapiens	Modern human	NA	NA	Hair	Keratin	-53.79	2	NA	NA	NA	-86.90149248	20.85731102	4	0.5	20.8573	-86.9015	2
017-003	Jacala, Hidalgo	NA	Mexico	Mex hair - gacala	NA	B2021-165-086	NA	Homo sapiens	Modern human	NA	NA	Hair	Keratin	-67.67	2	NA	NA	NA	-99.18999471	21.0060399	4.6	0.5	21.006	-99.19	2
017-004	Jacala, Hidalgo	NA	Mexico	Mex hair - gacala	NA	B2021-165-087	NA	Homo sapiens	Modern human	NA	NA	Hair	Keratin	-61.84	2	NA	NA	NA	-99.18999471	21.0060399	4.3	0.5	21.006	-99.19	2
017-002	Jacala, Hidalgo	NA	Mexico	Mex hair - gacala	NA	B2021-165-085	NA	Homo sapiens	Modern human	NA	NA	Hair	Keratin	-67.64	2	NA	NA	NA	-99.19012198	21.0072641	3.9	0.5	21.0073	-99.1901	2
017-001	Jacala, Hidalgo	NA	Mexico	Mex hair - gacala	NA	B2021-165-084	NA	Homo sapiens	Modern human	NA	NA	Hair	Keratin	-60.37	2	NA	NA	NA	-99.18929595	21.00905659	5.5	0.5	21.0091	-99.1893	2
018-003	Ozuluama de Mascareñas, Veracruz	NA	Mexico	Mex hair - Ozuluoma	NA	B2021-165-090	NA	Homo sapiens	Modern human	NA	NA	Hair	Keratin	-47.65	2	NA	NA	NA	-97.8498047	21.65798716	4.2	0.5	21.658	-97.8498	2
018-002	Ozuluama de Mascareñas, Veracruz	NA	Mexico	Mex hair - Ozuluoma	NA	B2021-165-089	NA	Homo sapiens	Modern human	NA	NA	Hair	Keratin	-46.47	2	NA	NA	NA	-97.85047861	21.65941866	3.9	0.5	21.6594	-97.8505	2
018-001	Ozuluama de Mascareñas, Veracruz	NA	Mexico	Mex hair - Ozuluoma	NA	B2021-165-088	NA	Homo sapiens	Modern human	NA	NA	Hair	Keratin	-42.03	2	NA	NA	NA	-97.85035254	21.66028677	3.9	0.5	21.6603	-97.8503	2
015-001	Tlaltenango de Sánchez Román, Zacatecas	NA	Mexico	Mex hair - Tlattenango de Sancloz Roman	NA	B2021-165-077	NA	Homo sapiens	Modern human	NA	NA	Hair	Keratin	-65.28	2	NA	NA	NA	-103.3054219	21.78197047	3.5	0.5	21.782	-103.305	2
015-003	Tlaltenango de Sánchez Román, Zacatecas	NA	Mexico	Mex hair - Tlattenango de Sancloz Roman	NA	B2021-165-080	NA	Homo sapiens	Modern human	NA	NA	Hair	Keratin	-55.47	2	NA	NA	NA	-103.3027044	21.78282933	3.5	0.5	21.7828	-103.303	2
015-002	Tlaltenango de Sánchez Román, Zacatecas	NA	Mexico	Mex hair - Tlattenango de Sancloz Roman	NA	B2021-165-079	NA	Homo sapiens	Modern human	NA	NA	Hair	Keratin	-63.21	2	NA	NA	NA	-103.3039239	21.78306745	3.8	0.5	21.7831	-103.304	2
027-002	Todos Los Santos, Baja California Sur	NA	Mexico	Mex hair - Todos Santos (15)	NA	B2021-165-034	NA	Homo sapiens	Modern human	NA	NA	Hair	Keratin	-62.2	2	NA	NA	NA	-110.2254055	23.44554666	4.8	0.5	23.4455	-110.225	2
027-004	Todos Los Santos, Baja California Sur	NA	Mexico	Mex hair - Todos Santos (17)	NA	B2021-165-036	NA	Homo sapiens	Modern human	NA	NA	Hair	Keratin	-63.63	2	NA	NA	NA	-110.2254055	23.44554666	7.3	0.5	23.4455	-110.225	2
027-003	Todos Los Santos, Baja California Sur	NA	Mexico	Mex hair - Todos Santos (16)	NA	B2021-165-035	NA	Homo sapiens	Modern human	NA	NA	Hair	Keratin	-65.52	2	NA	NA	NA	-110.2258597	23.44905243	7.5	0.5	23.4491	-110.226	2
027-005	Todos Los Santos, Baja California Sur	NA	Mexico	Mex hair - Todos Santos (18)	NA	B2021-165-037	NA	Homo sapiens	Modern human	NA	NA	Hair	Keratin	-63.07	2	NA	NA	NA	-110.2258597	23.44905243	8	0.5	23.4491	-110.226	2
027-001	Todos Los Santos, Baja California Sur	NA	Mexico	Mex hair - Todos Santos (14)	NA	B2021-165-032	NA	Homo sapiens	Modern human	NA	NA	Hair	Keratin	-62.265	2	NA	NA	NA	-110.2229936	23.44932136	6.9	0.5	23.4493	-110.223	2
019-002	Matehuala, San Luis Potosi	NA	Mexico	Mex hair - Matchuala	NA	B2021-165-007	NA	Homo sapiens	Modern human	NA	NA	Hair	Keratin	-61.64	2	NA	NA	NA	-100.6443153	23.64285916	5.3	0.5	23.6429	-100.644	2
019-001	Matehuala, San Luis Potosi	NA	Mexico	Mex hair - Matehuda	NA	B2021-165-091	NA	Homo sapiens	Modern human	NA	NA	Hair	Keratin	-58.905	2	NA	NA	NA	-100.6442706	23.64384027	5.3	0.5	23.6438	-100.644	2
019-004	Matehuala, San Luis Potosi	NA	Mexico	Mex hair - Matchuala	NA	B2021-165-005	NA	Homo sapiens	Modern human	NA	NA	Hair	Keratin	-55.52	2	NA	NA	NA	-100.6364346	23.65811322	5	0.5	23.6581	-100.636	2
019-003	Matehuala, San Luis Potosi	NA	Mexico	Mex hair - Matchuala	NA	B2021-165-006	NA	Homo sapiens	Modern human	NA	NA	Hair	Keratin	-60.46	2	NA	NA	NA	-100.6364345	23.65811323	4.5	0.5	23.6581	-100.636	2
024-003	Río Grande, Zacatecas	NA	Mexico	Mex hair - Rio Grande	NA	B2021-165-025	NA	Homo sapiens	Modern human	NA	NA	Hair	Keratin	-72.06	2	NA	NA	NA	-103.0343507	23.82414684	4.2	0.5	23.8241	-103.034	2
024-002	Río Grande, Zacatecas	NA	Mexico	Mex hair - Rio Grande	NA	B2021-165-024	NA	Homo sapiens	Modern human	NA	NA	Hair	Keratin	-63.73	2	NA	NA	NA	-103.0344594	23.82565563	4.2	0.5	23.8257	-103.034	2
024-001	Río Grande, Zacatecas	NA	Mexico	Mex hair - Rio Grande	NA	B2021-165-022	NA	Homo sapiens	Modern human	NA	NA	Hair	Keratin	-68.38	2	NA	NA	NA	-103.0410154	23.82898015	4	0.5	23.829	-103.041	2
027-006	La Paz	NA	Mexico	Mex hair - La Paz	NA	B2021-165-094	NA	Homo sapiens	Modern human	NA	NA	Hair	Keratin	-64.48	2	NA	NA	NA	-110.300499	24.1443691	7	0.5	24.1444	-110.3	2
023-002	Santiago Papasquiaro, Durango	NA	Mexico	Mex hair - papasquiaro	NA	B2021-165-018	NA	Homo sapiens	Modern human	NA	NA	Hair	Keratin	-61.76	2	NA	NA	NA	-105.4198078	25.04638336	4.4	0.5	25.0464	-105.42	2
023-003	Santiago Papasquiaro, Durango	NA	Mexico	Mex hair - papasquiaro	NA	B2021-165-019	NA	Homo sapiens	Modern human	NA	NA	Hair	Keratin	-59.46	2	NA	NA	NA	-105.4207351	25.04835005	4.3	0.5	25.0484	-105.421	2
023-004	Santiago Papasquiaro, Durango	NA	Mexico	Mex hair - papasquiaro	NA	B2021-165-020	NA	Homo sapiens	Modern human	NA	NA	Hair	Keratin	-61.61	2	NA	NA	NA	-105.4207351	25.04835005	4	0.5	25.0484	-105.421	2
023-001	Santiago Papasquiaro, Durango	NA	Mexico	Mex hair - papasquiaro	NA	B2021-165-017	NA	Homo sapiens	Modern human	NA	NA	Hair	Keratin	-58.77	2	NA	NA	NA	-105.4260955	25.05911027	4	0.5	25.0591	-105.426	2
020-003	General Capeda, Coahuila	NA	Mexico	Mex hair - general copeda	NA	B2021-165-002	NA	Homo sapiens	Modern human	NA	NA	Hair	Keratin	-56.27	2	NA	NA	NA	-101.4749006	25.37754972	3	0.5	25.3775	-101.475	2
020-001	General Capeda, Coahuila	NA	Mexico	Mex hair - general copeda	NA	B2021-165-004	NA	Homo sapiens	Modern human	NA	NA	Hair	Keratin	-58.32	2	NA	NA	NA	-101.4788728	25.37893224	3.6	0.5	25.3789	-101.479	2
020-002	General Capeda, Coahuila	NA	Mexico	Mex hair - general copeda	NA	B2021-165-003	NA	Homo sapiens	Modern human	NA	NA	Hair	Keratin	-68.6	2	NA	NA	NA	-101.477069	25.37933394	3.4	0.5	25.3793	-101.477	2
020-004	Saltillo, Coahuila	NA	Mexico	Mex hair - saltillo	NA	B2021-165-001	NA	Homo sapiens	Modern human	NA	NA	Hair	Keratin	-57.77	2	NA	NA	NA	-101	25.43333	3.2	0.5	25.4333	-101	2
025-001	El Salto, Sinaloa	NA	Mexico	Mex hair - Elsalto	NA	B2021-165-026	NA	Homo sapiens	Modern human	NA	NA	Hair	Keratin	-62.79	2	NA	NA	NA	-107.8452367	25.5113653	5.1	0.5	25.5114	-107.845	2
025-003	El Salto, Sinaloa	NA	Mexico	Mex hair - Elsalto	NA	B2021-165-028	NA	Homo sapiens	Modern human	NA	NA	Hair	Keratin	-55.91	2	NA	NA	NA	-107.8445431	25.51270462	4.9	0.5	25.5127	-107.845	2
025-002	El Salto, Sinaloa	NA	Mexico	Mex hair - Elsalto	NA	B2021-165-027	NA	Homo sapiens	Modern human	NA	NA	Hair	Keratin	-55.58	2	NA	NA	NA	-107.8451465	25.51371039	4.8	0.5	25.5137	-107.845	2
026-003	Villa de Ahome, Sinaloa	NA	Mexico	Mex hair - Ahome	NA	B2021-165-031	NA	Homo sapiens	Modern human	NA	NA	Hair	Keratin	-59.7	2	NA	NA	NA	-109.1731003	25.91925004	4.9	0.5	25.9193	-109.173	2
026-001	Villa de Ahome, Sinaloa	NA	Mexico	Mex hair - Ahome	NA	B2021-165-029	NA	Homo sapiens	Modern human	NA	NA	Hair	Keratin	-56.04	2	NA	NA	NA	-109.1719661	25.9204777	5.8	0.5	25.9205	-109.172	2
026-002	Villa de Ahome, Sinaloa	NA	Mexico	Mex hair - Ahome	NA	B2021-165-030	NA	Homo sapiens	Modern human	NA	NA	Hair	Keratin	-54.19	2	NA	NA	NA	-109.1740906	25.9210369	4.8	0.5	25.921	-109.174	2
028-002	Guaymas, Sonora	NA	Mexico	Mex hair - Guaymas	NA	B2021-165-042	NA	Homo sapiens	Modern human	NA	NA	Hair	Keratin	-48.75	2	NA	NA	NA	-110.8880772	27.92256214	5.3	0.5	27.9282	-110.903	2
028-003	Guaymas, Sonora	NA	Mexico	Mex hair - Guaymas (22)	NA	B2021-165-099	NA	Homo sapiens	Modern human	NA	NA	Hair	Keratin	-56.41	2	NA	NA	NA	-110.9001258	27.92352242	3.9	0.5	27.9291	-110.915	2
028-001	Guaymas, Sonora	NA	Mexico	Mex hair - Guaymas	NA	B2021-165-041	NA	Homo sapiens	Modern human	NA	NA	Hair	Keratin	-53.29	2	NA	NA	NA	-110.8956171	27.92560837	5.7	0.5	27.9312	-110.91	2
021-001	Villa Unión, Coahuila	NA	Mexico	Mex hair - Villaunion	NA	B2021-165-008	NA	Homo sapiens	Modern human	NA	NA	Hair	Keratin	-62.17	2	NA	NA	NA	-100.7245366	28.21817791	3.7	0.5	28.2182	-100.725	2
021-002	Villa Unión, Coahuila	NA	Mexico	Mex hair - Villaunion	NA	B2021-165-009	NA	Homo sapiens	Modern human	NA	NA	Hair	Keratin	-51.97	2	NA	NA	NA	-100.7258758	28.22653048	4.2	0.5	28.2265	-100.726	2
021-003	Villa Unión, Coahuila	NA	Mexico	Mex hair - Villaunion	NA	B2021-165-011	NA	Homo sapiens	Modern human	NA	NA	Hair	Keratin	-59.12	2	NA	NA	NA	-100.7277947	28.22848279	3.9	0.5	28.2285	-100.728	2
022-001	Pedro Meoqui, Chihuahua	NA	Mexico	Mex hair - Meoqui	NA	B2021-165-012	NA	Homo sapiens	Modern human	NA	NA	Hair	Keratin	-54.57	2	NA	NA	NA	-105.4805257	28.26769163	4.9	0.5	28.2677	-105.481	2
022-003	Pedro Meoqui, Chihuahua	NA	Mexico	Mex hair - Meoqui	NA	B2021-165-014	NA	Homo sapiens	Modern human	NA	NA	Hair	Keratin	-56.48	2	NA	NA	NA	-105.4814317	28.26780764	5.4	0.5	28.2678	-105.481	2
022-004	Pedro Meoqui, Chihuahua	NA	Mexico	Mex hair - Meoqui	NA	B2021-165-015	NA	Homo sapiens	Modern human	NA	NA	Hair	Keratin	-57.21	2	NA	NA	NA	-105.4814317	28.26780764	4	0.5	28.2678	-105.481	2
022-002	Pedro Meoqui, Chihuahua	NA	Mexico	Mex hair - Meoqui	NA	B2021-165-013	NA	Homo sapiens	Modern human	NA	NA	Hair	Keratin	-56.53	2	NA	NA	NA	-105.4814373	28.26968285	4.8	0.5	28.2697	-105.481	2
029-001	Nacozari de García, Sonora	NA	Mexico	Mex hair - Nacozan 23	NA	B2021-165-095	NA	Homo sapiens	Modern human	NA	NA	Hair	Keratin	-51.26	2	NA	NA	NA	-109.6896482	30.37198458	4.7	0.5	30.372	-109.69	2
029-002	Nacozari de García, Sonora	NA	Mexico	Mex hair - Nacozan	NA	B2021-165-023	NA	Homo sapiens	Modern human	NA	NA	Hair	Keratin	-54.92	2	NA	NA	NA	-109.687868	30.37367993	5.2	0.5	30.3737	-109.688	2
029-003	Nacozari de García, Sonora	NA	Mexico	Mex hair - Nacozari	NA	B2021-165-016	NA	Homo sapiens	Modern human	NA	NA	Hair	Keratin	-54.13	2	NA	NA	NA	-109.6974512	30.37697297	4.4	0.5	30.377	-109.697	2
030-001	Tecate, Baja California	NA	Mexico	Mex hair - Tecate (26)	NA	B2021-165-040	NA	Homo sapiens	Modern human	NA	NA	Hair	Keratin	-66.19	2	NA	NA	NA	-116.6248733	32.56546646	2.7	0.5	32.5653	-116.65	2
030-002	Tecate, Baja California	NA	Mexico	Mex hair - Tecate (27)	NA	B2021-165-039	NA	Homo sapiens	Modern human	NA	NA	Hair	Keratin	-60.93	2	NA	NA	NA	-116.6255893	32.5725987	3	0.5	32.5653	-116.65	2
030-003	Tecate, Baja California	NA	Mexico	Mex hair - Tecate (28)	NA	B2021-165-038	NA	Homo sapiens	Modern human	NA	NA	Hair	Keratin	-66.3	2	NA	NA	NA	-116.6500504	32.56534583	4.1	0.5	32.5655	-116.625	2
030-004	Tecate, Baja California	NA	Mexico	Mex hair - Tecate 29	NA	B2021-165-093	NA	Homo sapiens	Modern human	NA	NA	Hair	Keratin	-71.05	2	NA	NA	NA	-116.6500504	32.56534583	3	0.5	32.5726	-116.626	2
1172	USATXLuling	NA	NA	NA	10	2081	NA	Homo sapiens	Modern human	NA	NA	Hair	Keratin	-58.18237347	2			NA	-97.6494	29.6818	3.8	0.3	28.68	-97.65	1
1173	USATXColumbus	NA	NA	NA	10	2084	NA	Homo sapiens	Modern human	NA	NA	Hair	Keratin	-51.60505623	2			NA	-96.5468	29.706	3.9	0.5	29.71	-96.55	1
1171	USATXKerrville	NA	NA	NA	10	2078	NA	Homo sapiens	Modern human	NA	NA	Hair	Keratin	-59.13437841	2			NA	-99.1647	30.0667	3.9	0.1	30.07	-99.17	1
1174	USALALake Charles	NA	NA	NA	10	2087	NA	Homo sapiens	Modern human	NA	NA	Hair	Keratin	-51.45874559	2			NA	-93.2183	30.1878	3.8	0.2	30.19	-93.22	1
1175	USALAAlexandria	NA	NA	NA	10	2090	NA	Homo sapiens	Modern human	NA	NA	Hair	Keratin	-50.44802264	2			NA	-92.4982	31.2599	3.8	0.1	31.26	-92.5	1
1167	USATXPecos	NA	NA	NA	10	2066	NA	Homo sapiens	Modern human	NA	NA	Hair	Keratin	-57.07222667	2			NA	-103.4921	31.4198	3.8	0.3	31.42	-103.49	1
1170	USATXSan Angelo	NA	NA	NA	10	2075	NA	Homo sapiens	Modern human	NA	NA	Hair	Keratin	-54.32466982	2			NA	-100.4965	31.4255	3.8	0.7	31.43	-100.5	1
1168	USATXOdessa	NA	NA	NA	10	2069	NA	Homo sapiens	Modern human	NA	NA	Hair	Keratin	-52.1016135	2			NA	-103.3747	31.8552	3.7	0.6	31.86	-103.38	1
1169	USATXBig Spring	NA	NA	NA	10	2072	NA	Homo sapiens	Modern human	NA	NA	Hair	Keratin	-50.6756094	2			NA	-101.4786	32.25	3.6	0.5	32.25	-101.48	1
1177	USALAMonroe	NA	NA	NA	10	2093	NA	Homo sapiens	Modern human	NA	NA	Hair	Keratin	-56.48472933	2			NA	-92.0809	32.4873	4	0.8	32.49	-92.08	1
1166	USANMArtesia	NA	NA	NA	10	2063	NA	Homo sapiens	Modern human	NA	NA	Hair	Keratin	-62.64938494	2			NA	-104.4034	32.8425	3.7	0.7	32.84	-104.4	1
1165	USANMRoswell	NA	NA	NA	10	2060	NA	Homo sapiens	Modern human	NA	NA	Hair	Keratin	-63.37073184	2			NA	-104.5221	33.4293	4.2	0.2	33.43	-104.52	1
1178	USAARConway	NA	NA	NA	10	2098	NA	Homo sapiens	Modern human	NA	NA	Hair	Keratin	-55.2262279	2			NA	-92.4372	35.0909	4.8	1.2	35.09	-92.44	1
1164	USANMGrants	NA	NA	NA	10	2053	NA	Homo sapiens	Modern human	NA	NA	Hair	Keratin	-72.60048605	2			NA	-107.8508	35.1506	4	0.8	35.15	-107.85	1
1179	USATXAmarillo	NA	NA	NA	10	2112	NA	Homo sapiens	Modern human	NA	NA	Hair	Keratin	-56.09656985	2			NA	-101.8308	35.2219	3.6	0.2	35.22	-101.83	1
1163	USAOKShawnee	NA	NA	NA	10	2107	NA	Homo sapiens	Modern human	NA	NA	Hair	Keratin	-48.98471711	2			NA	-96.9116	35.35	4.1	0.6	35.39	-94.42	1
1184	USAOKSayre	NA	NA	NA	10	2109	NA	Homo sapiens	Modern human	NA	NA	Hair	Keratin	-56.30948373	2			NA	-97.6182	35.4572	3.8	0.4	35.46	-97.62	1
1182	USAOKMuskogee	NA	NA	NA	10	2104	NA	Homo sapiens	Modern human	NA	NA	Hair	Keratin	-61.23046548	2			NA	-95.3077	35.7411	3.6	0.6	35.74	-95.31	1
1180	USANMDalhart	NA	NA	NA	10	2115	NA	Homo sapiens	Modern human	NA	NA	Hair	Keratin	-58.69513854	2			NA	-102.3475	36.0606	3.8	0.5	36.06	-102.35	1
1183	USAMOPoplar Bluff	NA	NA	NA	10	2203	NA	Homo sapiens	Modern human	NA	NA	Hair	Keratin	-62.5587115	2			NA	-90.4108	36.7556	2.9	0.2	36.76	-90.41	1
1181	USANMRaton	NA	NA	NA	10	2118	NA	Homo sapiens	Modern human	NA	NA	Hair	Keratin	-69.75180219	2			NA	-104.4409	36.8926	3.2	0.6	36.89	-104.44	1
1185	USAMOOzark	NA	NA	NA	10	2209	NA	Homo sapiens	Modern human	NA	NA	Hair	Keratin	-57.41281901	2			NA	-93.206	37.0237	3.4	0.4	37.02	-93.21	1
1213	USAKYPaducah	NA	NA	NA	10	2200	NA	Homo sapiens	Modern human	NA	NA	Hair	Keratin	-58.5281881	2			NA	-88.5985	37.0851	3.4	0.5	37.09	-88.6	1
1186	USACOAlamosa	NA	NA	NA	10	2122	NA	Homo sapiens	Modern human	NA	NA	Hair	Keratin	-78.39387525	2			NA	-105.8527	37.4675	3.3	0.3	37.47	-105.85	1
1212	USAUTMonticello	NA	NA	NA	10	2050	NA	Homo sapiens	Modern human	NA	NA	Hair	Keratin	-74.24493219	2			NA	-109.3425	37.8697	4.2	0.3	37.87	-109.34	1
1187	USAMORolla	NA	NA	NA	10	2206	NA	Homo sapiens	Modern human	NA	NA	Hair	Keratin	-58.47032792	2			NA	-91.778	37.9389	3.7	0.2	37.94	-91.78	1
1162	USAINEvansville	NA	NA	NA	10	2197	NA	Homo sapiens	Modern human	NA	NA	Hair	Keratin	-59.85600775	2			NA	-87.5711	38.021	3.6	0.6	38.02	-87.57	1
1214	USACOSalida	NA	NA	NA	10	2125	NA	Homo sapiens	Modern human	NA	NA	Hair	Keratin	-79.96582821	2			NA	-105.9917	38.5362	1.5	0.7	38.13	-121.27	1
1211	USAINBloomington	NA	NA	NA	10	2194	NA	Homo sapiens	Modern human	NA	NA	Hair	Keratin	-63.99710692	2			NA	-86.5378	39.1658	5	0.5	39.17	-86.54	1
1188	USACOLeadville	NA	NA	NA	10	2127	NA	Homo sapiens	Modern human	NA	NA	Hair	Keratin	-75.22933104	2			NA	-106.2921	39.2487	4.4	1.4	39.25	-106.29	1
1210	USACORifle	NA	NA	NA	10	2130	NA	Homo sapiens	Modern human	NA	NA	Hair	Keratin	-81.56041519	2			NA	-107.783	39.5333	2.8	1.1	39.53	-107.78	1
1189	USAUTPrice	NA	NA	NA	10	2047	NA	Homo sapiens	Modern human	NA	NA	Hair	Keratin	-84.85555697	2			NA	-110.8223	39.5987	3.7	0.3	39.6	-110.82	1
1190	USAMOSt. Joseph	NA	NA	NA	10	2212	NA	Homo sapiens	Modern human	NA	NA	Hair	Keratin	-63.74107745	2			NA	-94.8365	39.7554	3.1	0.3	39.76	-94.84	1
1161	USAILMahomet	NA	NA	NA	10	2191	NA	Homo sapiens	Modern human	NA	NA	Hair	Keratin	-62.44613657	2			NA	-88.4	40.1883	4	0.2	40.19	-88.4	1
1216	USAUTRoosevelt	NA	NA	NA	10	2141	NA	Homo sapiens	Modern human	NA	NA	Hair	Keratin	-87.25345666	2			NA	-109.972	40.3025	4.3	1.2	40.3	-109.97	1
1209	USAUTVernal	NA	NA	NA	10	2138	NA	Homo sapiens	Modern human	NA	NA	Hair	Keratin	-63.55859074	2			NA	-109.5024	40.4496	3.6	0.1	40.45	-109.5	1
1193	USACOCraig	NA	NA	NA	10	2135	NA	Homo sapiens	Modern human	NA	NA	Hair	Keratin	-93.2803542	2			NA	-107.5534	40.5127	2.7	0.1	40.51	-107.55	1
1192	USANELincoln	NA	NA	NA	10	2216	NA	Homo sapiens	Modern human	NA	NA	Hair	Keratin	-63.61129348	2			NA	-96.5999	40.7356	2.8	1	40.74	-96.6	1
1217	USANEGrand Island	NA	NA	NA	10	2221	NA	Homo sapiens	Modern human	NA	NA	Hair	Keratin	-74.62534877	2			NA	-98.0471	40.9302	3.2	0.4	40.93	-98.05	1
1218	USAWYEvanston	NA	NA	NA	10	2254	NA	Homo sapiens	Modern human	NA	NA	Hair	Keratin	-78.46797611	2			NA	-110.9667	41.2682	4.4	0.9	41.27	-110.97	1
1226	USAWYRock Springs	NA	NA	NA	10	2249	NA	Homo sapiens	Modern human	NA	NA	Hair	Keratin	-79.8783247	2			NA	-109.2193	41.5907	4	0.2	41.59	-109.22	1
1225	USAILChicago	NA	NA	NA	10	2188	NA	Homo sapiens	Modern human	NA	NA	Hair	Keratin	-68.77897756	2			NA	-87.5936	41.7915	4.3	1.8	41.7956	-87.5924	1
1208	USAILByron	NA	NA	NA	10	2185	NA	Homo sapiens	Modern human	NA	NA	Hair	Keratin	-60.59796693	2			NA	-89.2567	42.1267	4	0.8	42.13	-89.26	1
1207	USAIDMalad	NA	NA	NA	10	2144	NA	Homo sapiens	Modern human	NA	NA	Hair	Keratin	-88.67392708	2			NA	-112.2468	42.1869	4.2	1.2	42.19	-112.25	1
1194	USAWYDouglas	NA	NA	NA	10	2235	NA	Homo sapiens	Modern human	NA	NA	Hair	Keratin	-76.15351607	2			NA	-105.3854	42.7596	2.9	0.6	42.76	-105.39	1
1222	USAWYLusk	NA	NA	NA	10	2231	NA	Homo sapiens	Modern human	NA	NA	Hair	Keratin	-79.83580521	2			NA	-104.4517	42.7622	2.6	0.4	42.76	-104.45	1
1221	USAWYLander	NA	NA	NA	10	2244	NA	Homo sapiens	Modern human	NA	NA	Hair	Keratin	-82.57693587	2			NA	-108.73	42.8331	3	0.2	42.83	-108.73	1
1224	USAWYCasper	NA	NA	NA	10	2240	NA	Homo sapiens	Modern human	NA	NA	Hair	Keratin	-82.92098926	2			NA	-106.3023	42.8492	3.3	0.2	42.85	-106.3	1
1223	USANEValentine	NA	NA	NA	10	2226	NA	Homo sapiens	Modern human	NA	NA	Hair	Keratin	-73.7419232	2			NA	-100.5493	42.8725	2.8	0.3	42.87	-100.55	1
1220	USAMNChatfield/Wykoff / USAMNWykoff	NA	NA	NA	10	2177	NA	Homo sapiens	Modern human	NA	NA	Hair	Keratin	-71.3646972	2			NA	-92.2502	43.7484	3.1	0.3	43.75	-92.25	1
1206	USAMNDuluth	NA	NA	NA	10	2174	NA	Homo sapiens	Modern human	NA	NA	Hair	Keratin	-63.49464318	2			NA	-92.1663	46.7373	3.9	1.3	46.74	-92.17	1
1205	USAMNBemidji	NA	NA	NA	10	2171	NA	Homo sapiens	Modern human	NA	NA	Hair	Keratin	-73.03457538	2			NA	-94.8809	47.4717	1.8	1	47.47	-94.88	1
1195	USAMTGreat Falls	NA	NA	NA	10	2152	NA	Homo sapiens	Modern human	NA	NA	Hair	Keratin	-86.10344362	2			NA	-111.3211	47.5077	3.2	0.9	47.5202	-111.341	1
1196	USAMNCrookston	NA	NA	NA	10	2168	NA	Homo sapiens	Modern human	NA	NA	Hair	Keratin	-80.95513612	2			NA	-96.6102	47.7812	0.9	0.8	47.78	-96.61	1
1204	USANDWilliston	NA	NA	NA	10	2162	NA	Homo sapiens	Modern human	NA	NA	Hair	Keratin	-79.95274723	2			NA	-103.6255	48.1582	1.7	0.7	48.16	-103.63	1
1203	USAMTGlasgow	NA	NA	NA	10	2159	NA	Homo sapiens	Modern human	NA	NA	Hair	Keratin	-84.32797253	2			NA	-106.6374	48.1936	2.7	0.5	48.193	-106.65	1
1197	USANDRugby	NA	NA	NA	10	2165	NA	Homo sapiens	Modern human	NA	NA	Hair	Keratin	-80.91580636	2			NA	-99.9956	48.3686	1.6	1.2	48.37	-100	1
1202	USAMTCut Bank	NA	NA	NA	10	2155	NA	Homo sapiens	Modern human	NA	NA	Hair	Keratin	-87.78559568	2			NA	-112.3336	48.6375	3.2	0.5	48.64	-112.33	1
