# Supplementary material for: Multi-isotopes in human hair: A tool to initiate cross-border collaboration in international cold-cases
Source: PLoS One. 2022 Oct 26;17(10):e0275902. doi: 10.1371/journal.pone.0275902 (PMC9603990; doi:10.1371/journal.pone.0275902)
Supplement: S1 Table — Columns include the sample ID, hair length segment and corresponding isotope values and analytical precision for sulfur isotopes (“s34”, “s34.SD”), hydrogen isotopes (“d2H”, “d2H.SD”), carbon isotopes (“d13C”, “d13C.SD”) and nitrogen isotopes (“d15N”, “d15N.SD”) The table is formatted for compatibility with the accompanying R scripts. (CSV) [file pone.0275902.s004.csv]

id	length	s34	s34.SD	d2H	d2H.sd	d13C	d13C.sd	d15N	d15N.sd
0.5 cm	0.5	1.72	0.3	-58.08	2	-19.45	0.11	8.85	0.09
1 cm	1	1.14	0.3	-59.96	2	-19.45	0.07	8.68	0.02
1.5 cm	1.5	0.89	0.3	-58.98	2	-19.48	0.08	8.73	0.02
2 cm	2	1.83	0.3	-60.69	2	-19.80	0.37	8.81	0.04
2.5 cm	2.5	2.06	0.3	-58.55	2	-19.50	0.13	8.81	0.01
3 cm	3	2.13	0.3	-58.58	2	-19.49	0.02	8.63	0.07
3.5 cm	3.5	2.51	0.3	-61.43	2	-19.87	0.57	8.73	0.07
4 cm	4	2.72	0.3	-58.78	2	-19.41	0.04	8.71	0.12
4.5 cm	4.5	2.97	0.3	-62.83	2	-19.59	0.32	8.71	0.04
5 cm	5	3.13	0.3	-61.6	2	-19.60	0.62	9.07	0.11
5.5 cm	5.5	2.82	0.3	-60.14	2	-19.27	0.38	9.24	0.22
6 cm	6	3.01	0.3	-69.33	2	-18.84	0.06	9.13	0.06
6.5 cm	6.5	3.07	0.3	-63.06	2	-18.57	0.16	9.05	0.02
7 cm	7	3.33	0.3	-60.65	2	-18.83	0.38	9.19	0.17
7.5 cm	7.5	3.54	0.3	-59.02	2	-18.77	0.02	9.18	0.00
8 cm	8	3.7	0.3	-57.92	2	-18.75	0.04	9.15	0.06
8.5 cm	8.5	4.16	0.3	-57.24	2	-18.74	0.48	9.19	0.05
9 cm	9	3.8	0.3	-57.93	2	-18.92	0.27	9.17	0.01
9.5 cm	9.5	3.48	0.3	-58.39607692	2	-19.09	0.45	9.38	0.14
10 cm	10	3.18	0.3	-61.99	2	-18.26	0.43	9.22	0.23
10.5 cm	10.5	3.08	0.3	-59.95	2	-17.96	0.01	9.21	0.03
11 cm	11	3.09	0.3	-60.06	2	-18.23	0.05	9.25	0.13
11.5 cm	11.5	3.25	0.3	-58.94	2	-18.48	0.08	9.39	0.10
12 cm	12	3.28	0.3	-63.19	2	-18.79	0.03	9.20	0.17
12.5 cm	12.5	3.66	0.3	-58.48	2	-19.57	0.88	9.32	0.08
13 cm	13	3.68	0.3	-62.54	2	-19.23	0.29	9.26	0.10
13.5 cm	13.5	3.51	0.3	-63.625	2	-19.13	0.04	9.34	0.01
