# Supplementary material for: Multi-isotopes in human hair: A tool to initiate cross-border collaboration in international cold-cases
Source: PLoS One. 2022 Oct 26;17(10):e0275902. doi: 10.1371/journal.pone.0275902 (PMC9603990; doi:10.1371/journal.pone.0275902)
Supplement: S2 Table — Columns include the sample ID and corresponding isotope values and analytical precision for sulfur isotopes (“s34”, “s34.SD”) and hydrogen isotopes (“d2H”, “d2H.SD”). The table is formatted for compatibility with the accompanying R scripts. (CSV) [file pone.0275902.s005.csv]

id	d34S	d34S.sd	d2H	d2H.sd
UBC3	3.2	0.5	-51.64	2
UBC4	5	0.5	-57.32	2
UBC2	3.6	0.5	-57.36	2
UBC1	6.2	0.5	-51.7	2
