# Supplementary material for: Multi-isotopes in human hair: A tool to initiate cross-border collaboration in international cold-cases
Source: PLoS One. 2022 Oct 26;17(10):e0275902. doi: 10.1371/journal.pone.0275902 (PMC9603990; doi:10.1371/journal.pone.0275902)
Supplement: S1 Script — (R) [file pone.0275902.s006.R]

###########################SET DIRECTORY#################################################
###SET YOUR OWN DIRECTORY###
###You will need a directory with at least 100Go of memory to download many large rasters required to run the model###

setwd("")
###Create a Figure folder in your directory
###Add Table S1 in your directory

##########################SET LIBRARIES##################################################
library(parallel)
library(doParallel)
library(raster)
library(randomForest)
library(readxl)
library(proj4)
library(rgdal)
library(gdalUtils)
library(exactextractr)
library("rnaturalearth")
library("rnaturalearthdata")
library(ggpubr)
library(cowplot)
library(rasterVis)
library(RColorBrewer)
library(colorRamps)
library(caret)
library(gridExtra)
library("ggspatial")
library(assignR)
library(gstat)
library(sp)
library(rgdal)


#############################################################################################################################################
#########################################################RANDOM FOREST REGRESSION############################################################
#############################################################################################################################################

##########################INPUT OBSERVATION##################################################
###Input dataset 


###Select the sheet desired for creating your random forest model change the sheet= to use another sheet. For example Sheet="plant"
d34S_orig<-read.csv("DatabaseS3.csv")


###Clean missing values
d34S_orig_0<-d34S_orig[!is.na(d34S_orig$Lat_ed),] #remove rows with missing XY coordinates
d34S_orig_0<-d34S_orig_0[!is.na(d34S_orig_0$Long_ed),]
d34S_orig_1<-d34S_orig_0[!is.na(d34S_orig_0$d34S),] #remove rows with missing observed Sr data

###Project d34S data
d34S_proj<-proj4::project(as.matrix(d34S_orig_1[,c("Long_ed","Lat_ed")]), "+proj=eck4 +lon_0=0 +x_0=0 +y_0=0 +ellps=WGS84 +units=m +no_defs")
plot(d34S_proj)

plot(r.mat)
points(d34S_proj,add=TRUE)

na_extent <- ne_countries(continent = 'north america')


#################################INPUT GLOBAL COVARIATE RASTERS#####################################################
###See Table in supplementary material for raster list and references

###The projected covariates are available at: https://drive.google.com/drive/folders/1g9rCGo3Kd3hz2o5JKkSbgNsGJclvsuQm?usp=sharing
###Use this link and download the Projected_rasters folder as a .zip file into your working directory (35GO)
###Unzip the file using the 7zip program https://www.7-zip.org/ which can handle large .zip file. 
###Verify that the unzip folder has a name of "Projected_rasters" as below and if necessary rename the folder to the correct name
###Once this is done the following raster should load in your script

setwd("D:\\clement_back-up_2017-11-14\\European_Isoscape\\Projected_rasters")
r.mat=raster("Projected_rasters\\mat_reproj.tif")
r.fert=raster("Projected_rasters\\nfert_reproj.tif")
r.dust = raster("Projected_rasters\\dust_reproj.tif")
r.map = raster("Projected_rasters\\map_reproj.tif")
r.salt = raster("Projected_rasters\\salt_reproj.tif")
r.ai = raster("Projected_rasters\\ai_reproj.tif")
r.pet = raster("Projected_rasters\\pet_reproj.tif")
r.elevation = raster("Projected_rasters\\elevation_reproj.tif")
r.clay = raster("Projected_rasters\\rclay_reproj.tif")
r.ph = raster("Projected_rasters\\rph_reproj.tif")
r.cec = raster("Projected_rasters\\rcec_reproj.tif")
r.bulk = raster("Projected_rasters\\rbulk_reproj.tif")
r.age     =raster("Projected_rasters\\basement_age_reproj.tif")
r.m1 = raster("Projected_rasters\\rm1_reproj.tif")
r.maxage_geol=raster("Projected_rasters\\agemax.tif")
r.minage_geol=raster("Projected_rasters\\agemin.tif")
r.meanage_geol=raster("Projected_rasters\\agemean.tif")
r.sr=raster("D:\\Output\\rf_plantsoilmammal1.tif")
r.bouger=raster("Projected_rasters\\bouger_reproj.tif")
r.ssa=raster("Projected_rasters\\ssa.tif")
r.ssaw=raster("Projected_rasters\\ssaw.tif")
r.distance<-raster("Projected_rasters\\distance.tif")
Country<-raster("Projected_rasters\\Country.tif")

d2h_world<-getIsoscapes(isoType = "GlobalPrecipGS", timeout = 1200)

## define north america extent 
r.distance <- projectRaster(r.distance,d2h_world)
r.ssa<-projectRaster(r.ssa,d2h_world)
r.ssaw<-projectRaster(r.ssaw,d2h_world)
r.dust = projectRaster(r.dust,d2h_world)
r.map = projectRaster(r.map,d2h_world)
r.salt = projectRaster(r.salt,d2h_world)
r.ai = projectRaster(r.ai,d2h_world)
r.pet = projectRaster(r.pet,d2h_world)
r.elevation = projectRaster(r.elevation,d2h_world)
r.clay = projectRaster(r.clay,d2h_world)
r.ph = projectRaster(r.ph,d2h_world)
r.cec = projectRaster(r.cec,d2h_world)
r.bulk = projectRaster(r.bulk,d2h_world)
r.age     =projectRaster(r.age,d2h_world)
Country<-projectRaster(Country,d2h_world)


##########################EXTRACT RASTER VALUES AT OBSERVATIONS##################################################
#extract from rasters

m1xy<-raster::extract(r.m1, d34S_proj, method='bilinear',na.rm=TRUE)
agexy<-raster::extract(r.age, d34S_proj, method='simple',na.rm=TRUE) 
dustxy<-raster::extract(r.dust, d34S_proj, method='bilinear',na.rm=TRUE)
saltxy<-raster::extract(r.salt, d34S_proj, method='bilinear', na.rm=TRUE)
mapxy<-raster::extract(r.map, d34S_proj, method='bilinear', na.rm=TRUE)
aixy<-raster::extract(r.ai, d34S_proj, method='bilinear', na.rm=TRUE)
petxy<-raster::extract(r.pet, d34S_proj, method='bilinear', na.rm=TRUE)
elevationxy<-raster::extract(r.elevation,d34S_proj,method='bilinear',na.rm=TRUE)
clayxy<-raster::extract(r.clay,d34S_proj, method='bilinear', na.rm=TRUE)
phxy<-raster::extract(r.ph,d34S_proj, method='bilinear',  na.rm=TRUE)
cecxy<-raster::extract(r.cec,d34S_proj, method='bilinear', na.rm=TRUE)
bulkxy<-raster::extract(r.bulk,d34S_proj, method='bilinear',  na.rm=TRUE)
minage_geolxy<-raster::extract(r.minage_geol,d34S_proj, method='bilinear',na.rm=TRUE)
maxage_geolxy<-raster::extract(r.maxage_geol,d34S_proj, method='bilinear',na.rm=TRUE)
meanage_geolxy<-raster::extract(r.meanage_geol,d34S_proj, method='bilinear',na.rm=TRUE)
srxy=raster::extract(r.sr,d34S_proj, method='bilinear', na.rm=TRUE)
bougerxy=raster::extract(r.bouger,d34S_proj, method='bilinear',na.rm=TRUE)
matxy=raster::extract(r.mat,d34S_proj, method='bilinear', na.rm=TRUE)
fertxy=raster::extract(r.fert,d34S_proj, method='bilinear', na.rm=TRUE)
ssaxy=raster::extract(r.ssa,d34S_proj, method='bilinear', na.rm=TRUE)
ssawxy=raster::extract(r.ssaw,d34S_proj, method='bilinear', na.rm=TRUE)
distancexy=raster::extract(r.distance,d34S_proj, method='bilinear', na.rm=TRUE)


### Append all extracted data into a summary table with the database
d34S_proj_xy <- data.frame(d34S_orig_1$Sample_ID_orig,d34S_orig_1$Lat_ed,d34S_orig_1$Long_ed, d34S_orig_1$d34S,d34S_orig_1$Code,
                         d34S_proj,m1xy,agexy,dustxy,mapxy,saltxy,
                         aixy,petxy,elevationxy,clayxy,phxy,cecxy,bulkxy,
                         minage_geolxy,maxage_geolxy,meanage_geolxy,
                         srxy,bougerxy,
                         matxy,fertxy,ssaxy, ssawxy,distancexy)

### Rename columns same as the rasters (important for running the final model)
colnames(d34S_proj_xy)<-c("ID","Latitude","Longitude","d34S", "Country",  
                         "X.1","Y.1","r.m1","r.age","r.dust","r.map",     
                          "r.salt","r.ai","r.pet","r.elevation", "r.clay","r.ph","r.cec","r.bulk",    
                        "r.minage_geol","r.maxage_geol","r.meanage_geol","r.sr","r.bouger",
                        "r.mat","r.fert","r.ssa", "r.ssaw","r.distance")
###Subset aggregated data keeping only lat long and covariates
d34S_proj_xy<-subset(d34S_proj_xy, select=c("X.1","Y.1","Latitude","Longitude","d34S","Country",  
                                     "r.age","r.dust", "r.salt","r.elevation",    
                                     "r.bouger",
                                     "r.ssa", "r.ssaw","r.distance"))

###Aggreatgate redundant lat/long
d34S_proj_xy<-d34S_proj_xy[complete.cases(d34S_proj_xy),]
d34S_agg<-aggregate(d34S_proj_xy,by=list(d34S_proj_xy$Latitude,d34S_proj_xy$Longitude), FUN=mean,na.rm=TRUE)


###Subset aggregated data keeping only lat long and covariates
d34S_agg1<-d34S_agg

write.csv(d34S_agg1,file="regression_matrix.csv")

###Project subsetted dataset
d34S_agg_p <- project(as.matrix(d34S_agg1[,c("Longitude","Latitude")]), "+proj=eck4 +lon_0=0 +x_0=0 +y_0=0 +ellps=WGS84 +units=m +no_defs")

train.xy<-subset(d34S_agg1, select=c("X.1","Y.1","d34S"))
coordinates(train.xy) = ~X.1+Y.1
##########################DATA SPLITTING##################################################
###Select predictor using parallelized VSURF algorithm
library(VSURF)
names(d34S_agg1)
set.seed(123)
d34S_agg1.vsurf<-VSURF(d34S_agg1[,8:16],d34S_agg1$d34S, RFimplem = "ranger", parallel = TRUE, ncores = detectCores() - 1, clusterType = "PSOCK") 
d34S_agg1.vsurf$varselect.pred
plot(d34S_agg1.vsurf)
d34S_agg1.sub<-d34S_agg1[,8:16]
d34S_agg_VSURF <- d34S_agg1.sub[c(d34S_agg1.vsurf$varselect.pred)] #automatic subsetting of selected variables
d34S_agg_VSURF<-cbind(d34S_agg1[,1:7],d34S_agg_VSURF)
d34S_agg_VSURF ###Check the variables selected by VSURF. 
###Often VSURF still preserves some strong redundancies between variables that require some clean up.


training2<-d34S_agg1[,3:16]
###Parallelize random forest modeling
#cluster <- makeCluster(detectCores() - 1) # convention to leave 1 core for OS
#registerDoParallel(cluster)

# Splitting the data for repeated cross validation 
fitControl <- trainControl(## 10-fold Crossvalidation
  method = "repeatedcv",
  number = 10,
  ## repeated ten times
  repeats = 5,
  verboseIter=FALSE ,
  returnResamp="final",
  savePredictions="all",
  # With parallel backend
  allowParallel=FALSE
  )


####Different random forest model generated as a function of the input dataset use the RF model correposnding to the input dataset
### In this case we use the "plantsoilmammal" sheet to generate the global model 
set.seed(124)

GLM_c <- train(d34S ~ r.distance+X.1+Y.1+Country, data = training2, method = "glm",  trControl= fitControl)
GLM_c
GLM_c$finalModel

train.xy$residuals.glm<-resid(GLM_c)
d34S_agg1$residual<-train.xy$residuals.glm

write.csv(d34S_agg1,file="regression_matrix.csv")

# Variogram
v.glm<-variogram(residuals.glm~ 1, data = train.xy,cutoff=3000000, width=3000000/15)
# Intial parameter set by eye esitmation
m.glm<-vgm(0.4,"Gau",1500000,0.05)
# least square fit
m.f.glm<-fit.variogram(v.glm, m.glm)
m.f.glm


###Fig.1B
pdf("vario_RK.pdf", width=3, height=3)
plot(v.glm, pl=F, 
     model=m.f.glm,
     col="black", 
     cex=0.9, 
     lwd=0.5,
     lty=1,
     pch=19,
     #main="Variogram and Fitted Model\n Residuals of GLM model",
     xlab="Distance (m)",
     ylab="Semivariance")
dev.off()

##########################APPLY BEST MODEL SPATIALLY##################################################
###Create a raster brick with all predictors corresponding to each model, select the approriate auxiliary variables for each model. 
###Selected variables correspond to RF_c model
r <- Country/Country
X.1 <- init(r, 'x')
Y.1 <- init(r, 'y')

world_stack2<-stack(Country, r.distance, X.1, Y.1)
names(world_stack2)<-c("Country", "r.distance", "X.1", "Y.1")


Namer_stack2<-crop(world_stack2, Namer)*r.m1/r.m1
names(Namer_stack2)<-c("Country", "r.distance", "X.1", "Y.1")

####Create a grid to apply model extent
Namer.grid<-Namer_stack$r.dust/Namer_stack$r.dust


###Apply model spatially select the selected model
glm2 <- predict(Namer_stack2, GLM_c, ext=Namer.grid, na.rm=TRUE, overwrite=TRUE, progress='text')


grid<- as(Namer.grid, 'SpatialGridDataFrame')

crs(train.xy)<-crs(grid)
SK.GLM<-krige(residuals.glm~ 1, 
              loc=train.xy,        # Data frame
              newdata=grid,     # Prediction location
              model = m.f.glm,     # fitted varigram model
              beta = 0,nmax=50)            # residuals from a trend; expected value is 0  
###Add an Output folder in your directory
###Save the isoscape raster


grid$SK.GLM<-SK.GLM$var1.pred
# Add RF predicted + SK preedicted residuals
gridglm2<-as(glm2, 'SpatialGridDataFrame')
grid$RK.GLM.bc<-(gridglm2$layer+grid$SK.GLM)

d34S_krig_sd <- raster(SK.GLM,layer=2)
d34S_krig_mean <- raster(grid,layer=3)

writeRaster(d34S_krig_mean, filename="rk_d34S_hair_mean", format="GTiff", overwrite=TRUE)
writeRaster(d34S_krig_sd, filename="rk_d34S_hair_sd", format="GTiff", overwrite=TRUE)


plot(grid$RK.GLM.bc)


coordinates(training2) = ~X.1+Y.1
rk<-raster::extract(d34S_krig_mean, training2, method='simple',na.rm=TRUE)
training2$rk<-rk

glm<-raster::extract(glm2, training2, method='simple',na.rm=TRUE)
training2$glm<-glm


####Fig. 1A and 1.C
pdf("CV_combined_RK.pdf", width=12, height=6)
par(mfrow = c(1,2))
plot(training2$glm,training2$d34S,pch=15, cex=1, xlab="d34Smod",ylab="d34Sobs",xlim=c(0,8),ylim=c(0,8),cex.lab=1, cex.axis=1)
lm1<-lm(training2$d34S~training2$glm)
abline(lm1,col="red")
plot(training2$rk,training2$d34S,pch=15, cex=1, xlab="d34Smod",ylab="d34Sobs",xlim=c(0,8),ylim=c(0,8),cex.lab=1, cex.axis=1)
lm2<-lm(training2$d34S~training2$rk)
abline(lm2,col="red")
dev.off()
