# Supplementary material for: Multi-isotopes in human hair: A tool to initiate cross-border collaboration in international cold-cases
Source: PLoS One. 2022 Oct 26;17(10):e0275902. doi: 10.1371/journal.pone.0275902 (PMC9603990; doi:10.1371/journal.pone.0275902)
Supplement: S2 Script — (R) [file pone.0275902.s007.R]

library(devtools)
install_github("SPATIAL-Lab/assignR@*release")
library(assignR)
library(raster)
library(sp)
library(rnaturalearth)
library(viridis)
library(mapmisc)
library(EcoSpatial)

# set working directory
setwd("D:\\clement_back-up_2017-11-14\\Canadian Geolocation Project\\Monsieur Halifax\\Manuscript\\Submission")

## d34s Isoscape
## H isoscape for North America
d2h_world<-getIsoscapes(isoType = "GlobalPrecipGS", timeout = 1200)

## define north america extent 
na_extent <- ne_countries(continent = 'north america')
plot(na_extent)
na_extent


#######################################################################################d34S###########################################################
###load compiled d34S dataset
d34S_orig<-read.csv("Database_S1.csv")

## load RF d34S isoscape obtained from Rscript_S1
d34S<-raster("D:\\clement_back-up_2017-11-14\\Canadian Geolocation Project\\North America isoscapes\\Hair_folder\\Assignment_script\\rk_d34S_hair_mean.tif")
d34S <- projectRaster(d34S,d2h_world)
d34S_na <-crop(d34S, na_extent)
d34S_na <- mask(d34S_na, na_extent)
plot(d34S_na)
plot(na_extent,add=TRUE)


## load RF d34S isoscape uncertainity layer from Rscript_S1
d34S_un<-raster("D:\\clement_back-up_2017-11-14\\Canadian Geolocation Project\\North America isoscapes\\Hair_folder\\Assignment_script\\rk_d34S_hair_sd.tif")
d34S_un <- projectRaster(d34S_un,d2h_world)
d34S_un_na <-crop(d34S_un, na_extent)
d34S_un_na <- mask(d34S_un_na, na_extent)
plot(d34S_un_na)
plot(na_extent,add=TRUE)

###Create a raster stack of cropped rasters
d34s_na<-stack(d34S_na,d34S_un_na)

###Create a spatialpointdataframe combining all d34S data in hair
d34S_orig_spatial <- SpatialPointsDataFrame(d34S_orig[,c("Long_ed", "Lat_ed")], d34S_orig[,1:7],proj4string =CRS("+proj=longlat +ellps=WGS84 +no_defs"))
d34S_orig_spatial <-spTransform(d34S_orig_spatial,crs(d34s_na))


NA_d34S_hair <- d34S_orig_spatial[,2:3]
NA_d34S_hair

###extract values of isoscape at each point
xy<-extract(d34s_na$rk_d34S_hair_mean, NA_d34S_hair, method='simple')
###remove NA values
d34S_orig$xy<-xy
d34S_orig2<-data.frame(d34S_orig[complete.cases(d34S_orig),])
d34S_orig_spatial <- SpatialPointsDataFrame(d34S_orig2[,c("Long_ed", "Lat_ed")], d34S_orig2[,1:7],proj4string =CRS("+proj=longlat +ellps=WGS84 +no_defs"))
d34S_orig_spatial$d34S

NA_d34S_hair <- d34S_orig_spatial[,2:3]

###Apply the QA tool from assignR to d34S isoscape and known-origin data
y<-assignR::QA(NA_d34S_hair, d34s_na, bySite=FALSE, valiStation = 5, valiTime = 50, by=2, mask=NULL,
               setSeed = TRUE, name = NULL,recal = FALSE)


#############################################d2H################################################################

##d2h isoscape
## crop d2h_world to d2h_na 
d2H_na <- crop(d2h_world, extent(na_extent))
d2H_na <-subset(d2H_na, 1:2)

d2H_orig<-read.csv("Database_S2.csv")
d2H_orig_spatial <- SpatialPointsDataFrame(d2H_orig[,c("Longitude", "Latitude")], d2H_orig[,1:22],proj4string =CRS("+proj=longlat +ellps=WGS84 +no_defs"))
d2H_orig_spatial <-spTransform(d2H_orig_spatial,crs(d2H_na))

NA_d2H_hair <- d2H_orig_spatial[,15:16]

# rescale from precipitation d2H isoscape to hair isoscape
d2h_stack = calRaster(known = NA_d2H_hair, isoscape = d2H_na, mask = na_extent)
d2h_stack

writeRaster(d2h_stack$isoscape.rescale$mean, "d2hNA.tif")
writeRaster(d2h_stack$isoscape.rescale$sd, "d2hNA_sd.tif")

###Apply the QA tool from assignR to d2H isoscape and known-origin data
x<-assignR::QA(NA_d2H_hair, d2H_na, bySite=FALSE, valiStation = 5, valiTime = 50, by=2, mask=NULL,
               setSeed = TRUE, name = NULL)

###########################################################Dual SH isotopes#####################################################################
SH_orig<-read.csv("Database_S3.csv")
SH_orig2<-subset(SH_orig, select=c("d34S","d34S_sd","d2H","d2H.sd","Lat_ed","Long_ed"))
SH_orig_spatial <- SpatialPointsDataFrame(SH_orig2[,c("Long_ed", "Lat_ed")], SH_orig2[,1:4],proj4string =CRS("+proj=longlat +ellps=WGS84 +no_defs"))

###Remove incomplete cases
xy<-extract(d2H_na, SH_orig_spatial, method='simple')
xz<-extract(d34s_na,SH_orig_spatial, method='simple')
SH_orig2$xy<-xy
SH_orig2$xz<-xz
SH_orig2<-data.frame(SH_orig2[complete.cases(SH_orig2),])
SH_orig_spatial <- SpatialPointsDataFrame(SH_orig2[,c("Long_ed", "Lat_ed")], SH_orig2[,1:4],proj4string =CRS("+proj=longlat +ellps=WGS84 +no_defs"))

dual_stack <- isoStack(d34s_na,d2h_stack$isoscape.rescale)

###Apply the QA tool from assignR to dual HS isoscapes and known-origin data
z<-assignR::QA(SH_orig_spatial, dual_stack, bySite=FALSE, valiStation = 5, valiTime = 50, by=2, mask=NULL,
               setSeed = TRUE, name = NULL,recal = FALSE)

###Fig. 3
pdf("QA_d2H.pdf",width=9, height=3)
par(mfrow=c(1,4))
plot(x)
dev.off()

pdf("QA_d34S.pdf",width=9, height=3)
par(mfrow=c(1,4))
plot(y)
dev.off()


pdf("QA_SH.pdf",width=9, height=3)
par(mfrow=c(1,4))
plot(z)
dev.off()

###Fig 1 and 2

breakpoints<-seq(0,6,0.1)
NA_d34S_hair$Col <- viridis_pal(option="viridis")(60)[as.numeric(cut(NA_d34S_hair$d34S,breaks = breakpoints))]
breakpoints2<-seq(-150,-40,1)
NA_d2H_hair$Col <- viridis_pal(option="viridis")(110)[as.numeric(cut(NA_d2H_hair$d2H,breaks = breakpoints2))]

pdf("isoscapes.pdf",width=11, height=5.5)
par(mfrow=c(1,2))
plot(d34s_na$rk_d34S_hair_mean, col=viridis_pal(option="viridis")(60), breaks=breakpoints, axes = FALSE)
plot(na_extent,add=TRUE)
points(NA_d34S_hair,pch=21,col="black",bg=NA_d34S_hair$Col,cex=1)
text(-150, 79, "A",cex = 2)
scaleBar(proj4string(d34s_na),pos="topright", box.lty=0, cex=1)
plot(d2h_stack$isoscape.rescale$mean, col=viridis_pal(option="viridis")(110), breaks=breakpoints2, axes = FALSE)
plot(na_extent,add=TRUE)
points(NA_d2H_hair,pch=21,col="black",bg=NA_d2H_hair$Col,cex=1)
text(-150, 79, "B",cex = 2)
scaleBar(proj4string(d2h_stack$isoscape.rescale$mean),pos="topright", box.lty=0, cex=1)
dev.off()


##########################################Dual Halifax########################################################
###Fig. 6
dual_Halifax <- read.csv("Data_S2.csv")
dual_Halifax_subset <- subset(dual_Halifax, select= c('id','d34S','d2H'))
dual_stack <- isoStack(d34s_na,d2h_stack)
#sdual_stack = isoStack(list(d34s_stack, d2h_stack$isoscape.rescale))
dual_stack
asn_dual_Halifax = pdRaster(dual_stack, unknown = dual_Halifax_subset)

breaks=c(seq(0,5e-4,5e-7),5e-3)
pdf("dual_assignment_Halifax1.pdf",width=12, height=12)
par(mfrow=c(2,2),mar=c(1,1,1,1))
for (i in seq(along=dual_Halifax_subset[,1])){
  plot(asn_dual_Halifax[[i]],axes = FALSE,horizontal = TRUE,col=viridis_pal(option="turbo")(length(breaks)),
       legend.pos="bottomleft",
       legend.width=0.4, legend.shrink=0.4,
       #axis.args=list(at=seq(min(breaks), max(breaks), 1e-4),
        #              labels=seq(min(breaks), max(breaks), 1e-4), 
         #             cex.axis=0.7),
       legend.args=list(text='Probability', side=3, font=2, cex=0.7))
  plot(na_extent,border="white",add=T)
  points(-63.57,44.65,pch=20,col="red")
  text(-150,75,paste("Hair",dual_Halifax_subset$id[i]))
  scaleBar(proj4string(asn_dual_Halifax),pos="bottomright", outer=TRUE, pt.cex=1, cex=0.7)
}
dev.off()

#######Dual UBC##################
dual_UBC <- read.csv("Data_S2.csv")
dual_UBC_subset <- subset(dual_UBC, select= c('id','d34S','d2H'))
UBC_asn_dual_UBC = pdRaster(dual_stack, unknown = dual_UBC_subset)
US_border_zone<-c(-120,-80,10,35)
US_border_zone<-crop(na_extent, US_border_zone)
UBC_asn_dual_UBC <-crop(UBC_asn_dual_UBC, US_border_zone)


#####Pannel of Fig. 4############
breaks=seq(0,9e-5,1e-8)
pdf("dual_assignment_UBC3.pdf",width=7, height=5)
par(mfrow=c(1,1))
for (i in seq(along=dual_UBC[,1])){
  plot(UBC_asn_dual_UBC[[1]],axes = FALSE,horizontal = TRUE,col=viridis_pal(option="turbo")(length(breaks)),breaks=breaks,
       legend.pos="bottomleft",
       legend.width=0.4, legend.shrink=0.4,
       axis.args=list(at=seq(min(breaks), max(breaks), 2e-5),
                      labels=seq(min(breaks), max(breaks), 2e-5), 
                      cex.axis=0.7),
       legend.args=list(text='Probability', side=3, font=2, cex=0.7))
  plot(US_border_zone,border="white",add=T)
  text(-150,75,paste("Hair",dual_UBC_subset$id[1]))
  points(-91.7721,15.4188,pch=21,col="red",cex=2) ##Guatemala
  points(-111.835983,31.735367,pch=21,col="white",cex=1)
  scaleBar(proj4string(UBC_asn_dual_UBC),pos="bottomright", outer=TRUE, pt.cex=1, cex=0.7)
}
dev.off()

breaks=seq(0,0.00095,2e-6)
pdf("dual_assignment_UBC1.pdf",width=7, height=5)
par(mfrow=c(1,1))
for (i in seq(along=dual_UBC[,1])){
  plot(UBC_asn_dual_UBC[[7]],axes = FALSE,horizontal = TRUE,col=viridis_pal(option="turbo")(length(breaks)),breaks=breaks,
       legend.pos="bottomleft",
       legend.width=0.4, legend.shrink=0.4,
       axis.args=list(at=seq(min(breaks), max(breaks), 2e-4),
                      labels=seq(min(breaks), max(breaks), 2e-4), 
                      cex.axis=0.7),
       legend.args=list(text='Probability', side=3, font=2, cex=0.7))
  plot(na_extent,border="white",add=T)
  text(-150,75,paste("Hair",dual_UBC_subset$id[7]))
  points(-109.26,26.2,pch=21,col="red",cex=2) ##Guatemala
  points(-113.3066,32.3475,pch=21,col="white",cex=1)
  scaleBar(proj4string(UBC_asn_dual_UBC),pos="bottomright", outer=TRUE, pt.cex=1, cex=0.7)
}
dev.off()

breaks=seq(0,3.5e-5,5e-7)
pdf("dual_assignment_UBC2.pdf",width=7, height=5)
par(mfrow=c(1,1))
for (i in seq(along=dual_UBC[,1])){
  plot(UBC_asn_dual_UBC[[6]],axes = FALSE,horizontal = TRUE,col=viridis_pal(option="turbo")(length(breaks)),breaks=breaks,
       legend.pos="bottomleft",
       legend.width=0.4, legend.shrink=0.4,
       axis.args=list(at=seq(min(breaks), max(breaks), 1e-5),
                      labels=seq(min(breaks), max(breaks), 1e-5), 
                      cex.axis=0.7),
       legend.args=list(text='Probability', side=3, font=2, cex=0.7))
  plot(na_extent,border="white",add=T)
  text(-150,75,paste("Hair",dual_UBC_subset$id[6]))
  points(-98.1,19.3,pch=21,col="red",cex=2)
  points(-111.769884,31.8997,pch=21,col="white",cex=1)
  scaleBar(proj4string(UBC_asn_dual_UBC),pos="bottomright", outer=TRUE, pt.cex=1, cex=0.7)
}
dev.off()

breaks=seq(0,1e-4,1e-6)
pdf("dual_assignment_UBC4.pdf",width=7, height=5)
par(mfrow=c(1,1))
for (i in seq(along=dual_UBC[,1])){
  plot(UBC_asn_dual_UBC[[5]],axes = FALSE,horizontal = TRUE,col=viridis_pal(option="turbo")(length(breaks)),breaks=breaks,
       legend.pos="bottomleft",
       legend.width=0.4, legend.shrink=0.4,
       axis.args=list(at=seq(min(breaks), max(breaks), 2e-5),
                      labels=seq(min(breaks), max(breaks), 2e-5), 
                      cex.axis=0.7),
       legend.args=list(text='Probability', side=3, font=2, cex=0.7))
  plot(na_extent,border="white",add=T)
  text(-150,75,paste("Hair",dual_UBC_subset$id[5]))
  points(-99.1,16.97,pch=21,col="red",cex=2) ##Guatemala
  points(-112.163068,31.890533,pch=21,col="white",cex=1)
  scaleBar(proj4string(UBC_asn_dual_UBC),pos="bottomright", outer=TRUE, pt.cex=1, cex=0.7)
}
dev.off()


####Figure 5

iso.data = read.csv("Data_S1.csv")

# hist(diff(dSr[, 1]))
# hist(diff(eHf[, 1]))

###Remove na in Sr database


###Set indices
tr = c(0.5,13.5)
ind = which(iso.data[, 1] >= tr[1] & iso.data[, 1] <= tr[2])
iso.data1000 = iso.data[ind, ]

sdN<-iso.data$sd_d15N
sdC<-iso.data$sd_d13C
sdH<-iso.data$sd_d2H
sdS<-iso.data$sd_d34S
## plot all isotope data 
xlim = c(0.5, 13.5)
x11()
pdf(file = "D:\\clement_back-up_2017-11-14\\Canadian Geolocation Project\\Monsieur Halifax\\Time_series_Halifax.pdf", width = 5, height = 8)
op = par(mfrow = c(4, 1), mar = c(2, 4, 2, 2))
plot(iso.data[,1],iso.data$d15N, type = "o", xlim = xlim,col="darkgreen",xlab=NULL,ylab="d15N",ylim=c(8,10))
arrows(iso.data[,1], iso.data$d15N-sdN, iso.data[,1], iso.data$d15N+sdN, length=0.05, angle=90, code=3)
plot(iso.data[,1],iso.data$d13C, type = "o", xlim = xlim,col="black",xlab=NULL,ylab="d13C",ylim=c(-20.5,-17.5))
arrows(iso.data[,1], iso.data$d13C-sdC, iso.data[,1], iso.data$d13C+sdC, length=0.05, angle=90, code=3)
plot(iso.data[,1],iso.data$d2H, type = "o", xlim = xlim,col="darkblue",xlab=NULL,ylab="d2H",ylim=c(-70, -55))
arrows(iso.data[,1], iso.data$d2H-sdH, iso.data[,1], iso.data$d2H+sdH, length=0.05, angle=90, code=3)
plot(iso.data[,1],iso.data$d34S, type = "o", xlim = xlim,col="red",xlab="Distance (cm)",ylab="87Sr/86Sr",ylim=c(0.5,4.5))
arrows(iso.data[,1], iso.data$d34S-sdS, iso.data[,1], iso.data$d34S+sdS, length=0.05, angle=90, code=3)
par(op)
dev.off()
